# Supplementary material for: A Non-Invasive Heart Rate Measurement Method Is Improved by Placing the Electrodes on the Ventral Side Rather Than the Dorsal in Loggerhead Turtles
Source: Front Physiol. 2022 Feb 16;13:811947. doi: 10.3389/fphys.2022.811947 (PMC8889138; doi:10.3389/fphys.2022.811947)
Supplement: Supplementary file 1 [file Data_Sheet_1.csv]

L2105	Heart rate (bpm)	Heart rate (bpm)	Heart rate (bpm)	Heart rate (bpm)		L2109	Heart rate (bpm)	Heart rate (bpm)	Heart rate (bpm)	Heart rate (bpm)		L2110	Heart rate (bpm)	Heart rate (bpm)	Heart rate (bpm)	Heart rate (bpm)
date time	resting (ventral)	resting (dorsal)	active (ventral)	active (dorsal)		date time	resting (ventral)	resting (dorsal)	active (ventral)	active (dorsal)		date time	resting (ventral)	resting (dorsal)	active (ventral)	active (dorsal)
2021/8/7 12:00			22.30483224	34.68323934		2021/7/16 12:31			17.36617279	34.68208054		2021/7/20 11:13			5.55045906	5.550458937
2021/8/7 12:01			22.98850457	30		2021/7/16 12:32			7.604562407	15.74803173		2021/7/20 11:14	5.272407901	5.27240768
2021/8/7 12:02			37.03703965	31.41361508		2021/7/16 12:33			17.64705833	19.27649075		2021/7/20 11:15	5.17687655	5.872885315
2021/8/7 12:03			40.81633236	31.91489167		2021/7/16 12:34			10.4714912	22.69050883		2021/7/20 11:16			5.503375743	9.283080447
2021/8/7 12:04			16.24632314	30.77003922		2021/7/16 12:35			10.89015203	8.658008872		2021/7/20 11:17			18.72720929	20.84209697
2021/8/7 12:05			30.76923378	31.08808567		2021/7/16 12:36			15.62499938	17.54001852		2021/7/20 11:18			13.92111387	14.85148529
2021/8/7 12:06			28.77714339	28.98551152		2021/7/16 12:37			18.18181713	27.98459465		2021/7/20 11:19			17.75147869	17.14285714
2021/8/7 12:07			28.70813188	27.27498075		2021/7/16 12:38			10.28795674	9.03614476		2021/7/20 11:20			19.33495219	14.25178134
2021/8/7 12:08			27.27329018	27.64976861		2021/7/16 12:39			14.51046993	7.952116722		2021/7/20 11:21			20.47876938	20.20816403
2021/8/7 12:09			27.02702958	27.27272373		2021/7/16 12:40			17.6470608	13.18681402		2021/7/20 11:22			18.61471911	21.54405441
2021/8/7 12:10			26.72619184	26.66666667		2021/7/16 12:41			17.69911574	24.29149535		2021/7/20 11:23			17.85714468	18.69158856
2021/8/7 12:11			26.90582937	27.71377721		2021/7/16 12:42			17.60757268	21.2920909		2021/7/20 11:24			15.68651556	15.66622385
2021/8/7 12:12			27.1493208	27.27329018		2021/7/16 12:43			11.49425334	32.37128516		2021/7/20 11:25			18.58458122	18.58458122
2021/8/7 12:13			26.60767107	26.66666667		2021/7/16 12:44			9.010309296	20.38066402		2021/7/20 11:26			14.28571331	14.28571493
2021/8/7 12:14			27.90697551	27.77777974		2021/7/16 12:45			17.36617279	28.71865127		2021/7/20 11:27			14.5700599	14.56860011
2021/8/7 12:15			26.31629604	26.78571702		2021/7/16 12:46			10.25640959	18.29268442		2021/7/20 11:28			11.12149472	11.12149522
2021/8/7 12:16			25.64290244	25.9759738		2021/7/16 12:47			8.608339062	20.4778169		2021/7/20 11:29	6.77966109	6.77966109
2021/8/7 12:17			25.10460391	25.64102919		2021/7/16 12:48			17.12122391	24.1935482		2021/7/20 11:30			6.169863215	6.169941502
2021/8/7 12:18			25.64102919	25.21008282		2021/7/16 12:49			11.85720051	15.94579865		2021/7/20 11:31	6.097586071	6.097586219
2021/8/7 12:19			24.59016336	25.58740059		2021/7/16 12:50			16.92528013	11.83889111		2021/7/20 11:32	5.595165566	5.597838259
2021/8/7 12:20			29.26828996	26.54867548		2021/7/16 12:51			16.30446793	5.941065861		2021/7/20 11:33	5.323868687	5.305039815
2021/8/7 12:21			27.90697551	27.52814815		2021/7/16 12:52			9.608483296	24.64159274		2021/7/20 11:34	5.076142058	5.076142263
2021/8/7 12:22			25.42372738	24.90012309		2021/7/16 12:53			9.146341543	25.53191593		2021/7/20 11:35	4.934210588	4.930156091
2021/8/7 12:23			24.48979306	24.39185578		2021/7/16 12:54			16.11927393	15.78351038		2021/7/20 11:36	5.285525958	5.271484945
2021/8/7 12:24			25.97402662	25.64289721		2021/7/16 12:55			18.32065419	21.27659805		2021/7/20 11:37			8.510638068	8.510638068
2021/8/7 12:25			23.52977188	22.98850877		2021/7/16 12:56			15.70680558	20.03020167		2021/7/20 11:38	6.436732445	7.59852159
2021/8/7 12:26			24.59016336	23.8110238		2021/7/16 12:57			12.21995965	22.06001601		2021/7/20 11:39	5.347593683	5.347593683
2021/8/7 12:27			24.5905788	25.26326732		2021/7/16 12:58			16.3487735	24.09794016		2021/7/20 11:40
2021/8/7 12:28			25.53237828	25.21008787		2021/7/16 12:59			15.74803173	16.94915273		2021/7/20 11:41			7.957685695	7.957685949
2021/8/7 12:29			24.24331333	24.39024352		2021/7/16 13:00			15.26964789	20.15484753		2021/7/20 11:42			7.075471682	7.067138
2021/8/7 12:30			23.52941	23.76321394		2021/7/16 13:01			12.12121259	18.20978514		2021/7/20 11:43			7.81297661	7.81297661
2021/8/7 12:31			23.6220476	23.43750052		2021/7/16 13:02			8.02833979	21.38786834		2021/7/20 11:44			19.71341587	19.16932837
2021/8/7 12:32			23.3919034	23.3919034		2021/7/16 13:03			11.15241612	17.69911574		2021/7/20 11:45			19.80198038	21.05263228
2021/8/7 12:33			23.48345526	23.52941		2021/7/16 13:04			15.29343291	20.56451609		2021/7/20 11:46			13.16073065	17.84957692
2021/8/7 12:34			22.901098	23.0782895		2021/7/16 13:05			15.3501881	25.37916709		2021/7/20 11:47			15.66579666	19.01037694
2021/8/7 12:35			22.51415087	22.51478488		2021/7/16 13:06			15.03759485	7.832897841		2021/7/20 11:48			10.08448929	10.07591454
2021/8/7 12:36			23.71541305	23.34630194		2021/7/16 13:07			15.26964694	7.100591876		2021/7/20 11:49	6.810442723	6.810442723
2021/8/7 12:37			23.25581249	22.59958962		2021/7/16 13:08			16.3487735	25.10460391		2021/7/20 11:50	6.309148429	6.309148113
2021/8/7 12:38			22.98850457	22.85722577		2021/7/16 13:09			15.31100451	18.44826901		2021/7/20 11:51	6.113550683	6.113550683
2021/8/7 12:39			24.09638314	23.90438029		2021/7/16 13:10			12.79317812	19.04761847		2021/7/20 11:52	5.911335732	8.928571707
2021/8/7 12:40			23.95448286	23.34630627		2021/7/16 13:11			17.1919782	11.04972411		2021/7/20 11:53	5.973042703	5.9758352
2021/8/7 12:41			23.1660218	23.1660218		2021/7/16 13:12			16.60287814	24.79338765		2021/7/20 11:54			6.512520968	6.519598817
2021/8/7 12:42			21.66093226	21.73913239		2021/7/16 13:13			7.633587657	33.70787023		2021/7/20 11:55			7.44484462	8.474576363
2021/8/7 12:43			22.72727388	21.18781281		2021/7/16 13:14			8.517548107	29.26828996		2021/7/20 11:56			8.545639477	9.138538342
2021/8/7 12:44			23.6220476	23.16636713		2021/7/16 13:15			15.66579471	19.23076994		2021/7/20 11:57			17.36029968	19.19191907
2021/8/7 12:45			21.201414	21.66064997		2021/7/16 13:16			16.80685487	5.084745886		2021/7/20 11:58			15.42426604	15.50387643
2021/8/7 12:46			18.87090988	19.07794977		2021/7/16 13:17			16.62062663	18.4969789		2021/7/20 11:59			10.98901091	25.5746604
2021/8/7 12:47			18.86792555	18.52293109		2021/7/16 13:18			8.114424673	30.15760744		2021/7/20 12:00			15.1718576	19.44940759
2021/8/7 12:48			22.30483224	22.3464447		2021/7/16 13:19			9.316770104	26.2008738		2021/7/20 12:01			9.433962773	9.700369358
2021/8/7 12:49			22.64150862	22.64150862		2021/7/16 13:20			9.022556262	19.67213299		2021/7/20 12:02			12.29508228	12.39669505
2021/8/7 12:50			23.76247076	23.85695214		2021/7/16 13:21			10.5633806	28.70813188		2021/7/20 12:03			8.108108526	8.364398806
2021/8/7 12:51			23.34630627	23.25581464		2021/7/16 13:22			7.194244473	29.88699452		2021/7/20 12:04	5.968421633	5.977613737
2021/8/7 12:52			22.30606923	22.26414107		2021/7/16 13:23			13.90045439	21.09471213		2021/7/20 12:05	5.842613679	5.842613541
2021/8/7 12:53			22.72727388	22.81368722		2021/7/16 13:24			14.21801019	17.19197586		2021/7/20 12:06			5.552142389	10.67281466
2021/8/7 12:54			23.53266932	23.80952399		2021/7/16 13:25			12.41152728	22.9591839		2021/7/20 12:07			4.761041416	4.83481051
2021/8/7 12:55			22.47190947	22.47190947		2021/7/16 13:26			11.47227529	9.001871057		2021/7/20 12:08	4.780876603	4.780876421
2021/8/7 12:56			21.7786571	21.73913239		2021/7/16 13:27			15.78947289	18.86792272		2021/7/20 12:09	4.773269625	4.773269806
2021/8/7 12:57			22.55670904	22.51415288		2021/7/16 13:28			10.1369769	31.92302459		2021/7/20 12:10	6.409190039	6.408678903
2021/8/7 12:58			22.94463447	22.09952316		2021/7/16 13:29			16.66679461	20.06689117		2021/7/20 12:11	6.864988364	6.864988364
2021/8/7 12:59			22.72759996	23.43750052		2021/7/16 13:30			16.48351709	15.90031901		2021/7/20 12:12			7.398273614	9.503814985
2021/8/7 13:00			22.64151269	22.34830668		2021/7/16 13:31			15.70680754	21.19523651		2021/7/20 12:13	5.615324031	5.61046306
2021/8/7 13:01			21.47522217	20.83333251		2021/7/16 13:32			13.08510073	18.57585128		2021/7/20 12:14	5.545286418	5.545286418
2021/8/7 13:02			20.20202001	20.16812484		2021/7/16 13:33			10.52631614	23.43750052		2021/7/20 12:15			16.50996962	18.66617551
2021/8/7 13:03			18.98905273	18.99038553		2021/7/16 13:34			16.64358255	17.9640736		2021/7/20 12:16			17.75148119	18.96117925
2021/8/7 13:04			19.6078435	19.6078435		2021/7/16 13:35			18.54718556	19.0178627		2021/7/20 12:17			10.81081137	12.34567867
2021/8/7 13:05			14.08133652	15.34130913		2021/7/16 13:36			16.71309121	14.42307745		2021/7/20 12:18			16.0857908	17.44186017
2021/8/7 13:06			18.12688853	18.12688853		2021/7/16 13:37			9.230769231	30.15151501		2021/7/20 12:19			12.29049786	15.46484162
2021/8/7 13:07			20.2430521	20.24075056		2021/7/16 13:38			13.36302963	10.77199249		2021/7/20 12:20			15.02915587	17.64705833
2021/8/7 13:08			23.90438029	24.0967741		2021/7/16 13:39			14.15094257	21.02539129		2021/7/20 12:21			16.71309121	18.66798332
2021/8/7 13:09			23.5308575	23.53085973		2021/7/16 13:40			9.600393231	29.41247198		2021/7/20 12:22			17.49270981	25.86206971
2021/8/7 13:10			23.5294144	23.52941		2021/7/16 13:41			12.90322686	9.41915174		2021/7/20 12:23			18.6629262	27.6108703
2021/8/7 13:11			23.25581464	23.25581464		2021/7/16 13:42			16.90140981	8.915304581		2021/7/20 12:24			16.75977689	16.53093347
2021/8/7 13:12			23.1660218	23.07691969		2021/7/16 13:43			18.07245218	30.10839		2021/7/20 12:25			7.334974227	12.34567867
2021/8/7 13:13			22.90076436	22.90076436		2021/7/16 13:44			15.09493708	15.03759485		2021/7/20 12:26	6.097787598	6.100851675
2021/8/7 13:14			23.34630627	22.98850457		2021/7/16 13:45			16.20097105	27.02702378		2021/7/20 12:27	6.060760743	6.166495363
2021/8/7 13:15			21.66064997	21.58273218		2021/7/16 13:46			13.51351334	19.78371573		2021/7/20 12:28	5.946627741	5.940739567
2021/8/7 13:16			22.14022109	22.22221987		2021/7/16 13:47			11.61006303	21.83853689		2021/7/20 12:29	5.774804917	5.774804785
2021/8/7 13:17			23.80952399	23.71541305		2021/7/16 13:48			15.6696413	13.59047767		2021/7/20 12:30	5.607476735	5.607476735
2021/8/7 13:18			21.201414	21.16408671		2021/7/16 13:49			11.82276327	12.34004214		2021/7/20 12:31	5.383660298	5.383660298
2021/8/7 13:19			18.46433542	18.46590912		2021/7/16 13:50			9.646301837	11.01326044		2021/7/20 12:32	5.37153085	5.637268812
2021/8/7 13:20			17.9640736	17.91044827		2021/7/16 13:51			10.81081044	12.19512176		2021/7/20 12:33	4.942339428	4.946413803
2021/8/7 13:21			17.96407104	17.91044827		2021/7/16 13:52			11.23595474	11.23595574		2021/7/20 12:34			10.06711403	10.06711403
2021/8/7 13:22			23.34630194	23.34630194		2021/7/16 13:53			10.27782698	25.49161345		2021/7/20 12:35			10.22146528	10.87184877
2021/8/7 13:23			22.10012281	22.10132214		2021/7/16 13:54			12.37113426	28.36895274		2021/7/20 12:36			6.968641007	6.968641007
2021/8/7 13:24			21.5830133	21.42856997		2021/7/16 13:55			10.0251258	25.7510738		2021/7/20 12:37			9.302325856	9.287925642
2021/8/7 13:25			23.71541752	23.71541752		2021/7/16 13:56			10.77199341	25.91901679		2021/7/20 12:38			6.43783499	6.441314733
2021/8/7 13:26			21.46697513	21.42884512		2021/7/16 13:57			9.360373941	31.74603399		2021/7/20 12:39			13.015184	19.29260367
2021/8/7 13:27			19.96677665	19.96722048		2021/7/16 13:58			9.868421176	24.1935482		2021/7/20 12:40			8.467491614	9.008157209
2021/8/7 13:28			18.23725076	18.20978517		2021/7/16 13:59			15.68630112	22.51556986		2021/7/20 12:41			18.57585128	18.57585128
2021/8/7 13:29			16.04277969	16.04278173		2021/7/16 14:00			13.76146747	34.69251775		2021/7/20 12:42			10.08000825	14.11764706
2021/8/7 13:30			15.87345936	15.85229716		2021/7/16 14:01			15.83388953	23.25895729		2021/7/20 12:43			10.58283384	10.58283295
2021/8/7 13:31			15.38714414	15.40743585		2021/7/16 14:02			10.90909091	25.48021924		2021/7/20 12:44			12.21995965	21.66064997
2021/8/7 13:32			10.75268832	10.77199249		2021/7/16 14:03			12.55235627	23.32638799		2021/7/20 12:45			7.042253537	7.033997482
2021/8/7 13:33			12.65822846	13.21592257		2021/7/16 14:04			15.78947487	19.06370608		2021/7/20 12:46			6.659267311	7.220336573
2021/8/7 13:34			20.47781523	20.83961545		2021/7/16 14:05			15.38461501	10.44393563		2021/7/20 12:47			6.027485144	6.3694267
2021/8/7 13:35			21.35339532	21.58273589		2021/7/16 14:06			13.85633298	21.6606481		2021/7/20 12:48			6.992295519	6.987956348
2021/8/7 13:36			20.76124321	20.6185544		2021/7/16 14:07			15.83113472	28.8461549		2021/7/20 12:49			16.620498	16.620498
2021/8/7 13:37			22.98850457	23.43785814		2021/7/16 14:08			16.80672413	14.4230758		2021/7/20 12:50			19.41747777	19.38615854
2021/8/7 13:38			21.3523136	21.3523136		2021/7/16 14:09			18.37676532	23.71541305		2021/7/20 12:51			17.44186017	17.49271225
2021/8/7 13:39			20.68965449	20.79728957		2021/7/16 14:10			17.75148119	14.49275409		2021/7/20 12:52			11.74042682	17.85714215
2021/8/7 13:40			21.5830133	21.50565475		2021/7/16 14:11			19.38615555	16.5289251		2021/7/20 12:53			8.941878379	9.518278632
2021/8/7 13:41			20.79778934	20.7977893		2021/7/16 14:12			18.7793891	11.77880348		2021/7/20 12:54			18.38193978	19.48051996
2021/8/7 13:42			19.9337749	19.9335533		2021/7/16 14:13			18.57585128	17.14285714		2021/7/20 12:55			13.65651527	13.67372662
2021/8/7 13:43			20.27027001	20.65459394		2021/7/16 14:14			16.620498	23.6220476		2021/7/20 12:56			12.5786164	12.5523007
2021/8/7 13:44			17.70050197	18.07228822		2021/7/16 14:15			12.98701331	35.10693331		2021/7/20 12:57			17.40065926	27.39725956
2021/8/7 13:45			16.21621496	16.52905054		2021/7/16 14:16			14.63423374	32.78786995		2021/7/20 12:58			20.31160548	20.76124663
2021/8/7 13:46			19.70491272	19.70491272		2021/7/16 14:17			16.81147054	24.1935482		2021/7/20 12:59			17.34104027	17.70897544
2021/8/7 13:47			19.48072381	19.48072531		2021/7/16 14:18			16.21621496	30.61225175		2021/7/20 13:00			13.33333333	13.33333333
2021/8/7 13:48			19.57590818	19.6080529		2021/7/16 14:19			13.57493834	30.38149716		2021/7/20 13:01			8.658008872	8.64553307
2021/8/7 13:49			19.16932837	19.10827817		2021/7/16 14:20			15.21990675	30.45684866		2021/7/20 13:02			8.232001711	16
2021/8/7 13:50			17.80431042	17.96407232		2021/7/16 14:21			15.46391707	25.99371146		2021/7/20 13:03	6.316356529	6.316356529
2021/8/7 13:51			19.4813414	20.10507241		2021/7/16 14:22			18.43322392	16.0857908		2021/7/20 13:04	6.198373524	6.201565325
2021/8/7 13:52			17.29106733	19.51224792		2021/7/16 14:23			19.29260367	10.93477467		2021/7/20 13:05	6.250176222	6.25669738
2021/8/7 13:53			19.54397285	19.54397285		2021/7/16 14:24			19.29260663	35.41262886		2021/7/20 13:06			6.0121748	6.012174945
2021/8/7 13:54			22.01901466	22.22221987		2021/7/16 14:25			16.39344331	35.08771852		2021/7/20 13:07			5.703674599	5.703674726
2021/8/7 13:55			20.72594514	21.50537664		2021/7/16 14:26			15.89429129	19.32412235		2021/7/20 13:08			8.092069705	8.092069705
2021/8/7 13:56			21.05263228	21.05262876		2021/7/16 14:27			18.66364846	18.81502466		2021/7/20 13:09			11.60541569	11.62790732
2021/8/7 13:57			18.49002914	18.54718419		2021/7/16 14:28			13.4831452	20.56335403		2021/7/20 13:10			6.055928137	6.056445488
2021/8/7 13:58			17.29106733	17.34104027		2021/7/16 14:29			18.09991909	21.67291583		2021/7/20 13:11			6.045685309	6.045685309
2021/8/7 13:59			19.04761847	19.29260367		2021/7/16 14:30			18.92744719	25.11163785		2021/7/20 13:12	7.594949016	7.59013612
2021/8/7 14:00			20.20201839	20.13422806		2021/7/16 14:31			18.04515333	22.38806114		2021/7/20 13:13	6.034397479	6.034397641
2021/8/7 14:01			18.86792555	18.86792555		2021/7/16 14:32			17.59546002	22.22222379		2021/7/20 13:14			10.61946885	10.13265046
2021/8/7 14:02			20.83333595	20.97902		2021/7/16 14:33			18.18181976	32.78687807		2021/7/20 13:15			16.39344117	16.39356462
2021/8/7 14:03			19.96721888	20.33898437		2021/7/16 14:34			18.32065419	21.50648179		2021/7/20 13:16			10	10.94890507
2021/8/7 14:04			19.63998671	20.69064031		2021/7/16 14:35			16.2381897	24.69135977		2021/7/20 13:17			9.244992622	14.5986261
2021/8/7 14:05			19.48051996	19.48051996		2021/7/16 14:36			18.12688853	26.90582937		2021/7/20 13:18			14.1843971	15.288634
2021/8/7 14:06			19.70491272	20.44298822		2021/7/16 14:37			19.01748058	17.26180914		2021/7/20 13:19			12.98701331	15.07537681
2021/8/7 14:07			19.67212992	19.6078435		2021/7/16 14:38			17.39130291	20.20201839		2021/7/20 13:20			19.01977351	20.83333595
2021/8/7 14:08			18.98734269	19.41747477		2021/7/16 14:39			17.44186017	26.45019467		2021/7/20 13:21			12.71186369	12.71192139
2021/8/7 14:09			19.70448767	20.23614582		2021/7/16 14:40			17.96407104	29.84633571		2021/7/20 13:22			11.83103177	11.53846143
2021/8/7 14:10			19.80219453	20.10055801		2021/7/16 14:41			17.91060786	38.34844268		2021/7/20 13:23			8.213740842	8.369828834
2021/8/7 14:11			20.9790235	21.3523136		2021/7/16 14:42			17.3160538	26.99275192		2021/7/20 13:24			7.407689538	7.407689754
2021/8/7 14:12			20.68965449	20.6185544		2021/7/16 14:43			15.85229617	29.20140452		2021/7/20 13:25			7.067138	7.058823529
2021/8/7 14:13			20.0689099	20.0689099		2021/7/16 14:44			18.46153846	13.1004369		2021/7/20 13:26	6.319201105	6.319201105
2021/8/7 14:14			16.97478951	17.19197586		2021/7/16 14:45			19.86754666	13.5746604		2021/7/20 13:27			6.379587149	7.117437867
2021/8/7 14:15			15.66579666	15.62499938		2021/7/16 14:46			15.38471616	38.70967266		2021/7/20 13:28			5.410699586	5.540166244
2021/8/7 14:16			12.52696908	12.514137		2021/7/16 14:47			16.26028176	26.37681051		2021/7/20 13:29			5.628517652	5.77256638
2021/8/7 14:17			10.39861355	10.39861355		2021/7/16 14:48			14.25178134	30.30303001		2021/7/20 13:30			5.489224237	5.486989026
2021/8/7 14:18			22.22222379	22.56149199		2021/7/16 14:49			17.80415491	29.63125406		2021/7/20 13:31	6.44594	6.442383908
2021/8/7 14:19			20.40816287	21.12676298		2021/7/16 14:50			15.19074948	30.92783414		2021/7/20 13:32			10.76267748	10.75244658
2021/8/7 14:20			21.89780824	22.78032327		2021/7/16 14:51			10.10969927	27.39725956		2021/7/20 13:33			13.63636334	13.63636482
2021/8/7 14:21			19.48051996	19.80219607		2021/7/16 14:52			9.338572371	31.41360723		2021/7/20 13:34			19.93355646	19.70491272
2021/8/7 14:22			19.70703821	20.06689117		2021/7/16 14:53			13.95416774	30.53929208		2021/7/20 13:35			19.86754979	21.98067621
2021/8/7 14:23			19.41747777	19.41747477		2021/7/16 14:54			15.84702039	13.66531364		2021/7/20 13:36			18.07229082	20.4778169
2021/8/7 14:24			19.04761847	19.04761847		2021/7/16 14:55			17.1919782	23.13475859		2021/7/20 13:37			18.98734269	30.38150077
2021/8/7 14:25			18.72079344	18.69158856		2021/7/16 14:56			15.83157559	17.85714468		2021/7/20 13:38			14.7783236	27.39754312
2021/8/7 14:26			19.20004768	19.16932837		2021/7/16 14:57			10.49002343	36.01078552		2021/7/20 13:39			18.52010626	18.75000112
2021/8/7 14:27			18.01818091	18.04547976		2021/7/16 14:58			16.32728747	27.1693469		2021/7/20 13:40			15.63358812	18.83585235
2021/8/7 14:28			18.98733982	18.95739351		2021/7/16 14:59			17.99104473	21.27659445		2021/7/20 13:41			17.87297482	22.72727388
2021/8/7 14:29			18.75000112	19.61810817		2021/7/16 15:00			18.40508121	14.20595812		2021/7/20 13:42			18.74999832	19.10828107
2021/8/7 14:30			18.18181713	18.23708228		2021/7/16 15:01			17.44186259	7.190865982		2021/7/20 13:43			17.83064853	17.83064853
2021/8/7 14:31			18.69158995	18.98734269		2021/7/16 15:02			18.07228822	7.966977995		2021/7/20 13:44			10.41921043	21.50537664
2021/8/7 14:32			16.71309121	16.73643516		2021/7/16 15:03			18.46153846	22.81368722		2021/7/20 13:45	9.302325856	9.302325856
2021/8/7 14:33			16.99716613	16.92554949		2021/7/16 15:04			17.91060787	27.53742097		2021/7/20 13:46	7.65311088	7.64821149
2021/8/7 14:34			15.50387643	16.17250657		2021/7/16 15:05			18.15435414	25.21008282		2021/7/20 13:47	7.151370387	7.159904437
2021/8/7 14:35			20.37404179	20.47805545		2021/7/16 15:06			18.37676532	29.12620766		2021/7/20 13:48	7.033997482	7.033997876
2021/8/7 14:36			20.33898437	20.00555704		2021/7/16 15:07			18.20945102	14.31989044		2021/7/20 13:49	6.578947107	6.578947107
2021/8/7 14:37			18.83835132	18.86792555		2021/7/16 15:08			19.35483931	23.80952399		2021/7/20 13:50			6.624332401	6.62433239
2021/8/7 14:38			18.57585128	19.12069117		2021/7/16 15:09			18.75073215	32.43242574		2021/7/20 13:51			5.726363941	9.74118272
2021/8/7 14:39			17.2268901	17.25291757		2021/7/16 15:10			18.92744434	10.06711403		2021/7/20 13:52			5.464480865	5.464481102
2021/8/7 14:40			18.80877709	18.86792555		2021/7/16 15:11			17.91044572	27.27272373		2021/7/20 13:53	5.25394042	5.25394042
2021/8/7 14:41			18.20978514	18.1819854		2021/7/16 15:12			16.71309121	31.74603399		2021/7/20 13:54	7.272380332	7.272807482
2021/8/7 14:42			17.24137922	17.14285714		2021/7/16 15:13			14.74281599	33.14917232		2021/7/20 13:55			13.07189635	14.08458468
2021/8/7 14:43			14.44074624	14.45649199		2021/7/16 15:14			14.89282999	28.30188195		2021/7/20 13:56			13.39285709	15.0690106
2021/8/7 14:44			17.85714215	17.75147869		2021/7/16 15:15			16.57508991	25.62485219		2021/7/20 13:57			18.63641612	19.73769512
2021/8/7 14:45			17.59530748	17.5695852		2021/7/16 15:16			18.5185171	19.92027417		2021/7/20 13:58			18.28725257	21.66064997
2021/8/7 14:46			18.44297057	18.44297199		2021/7/16 15:17			18.57585128	19.54397588		2021/7/20 13:59			18.69176997	18.6629262
2021/8/7 14:47			18.07294408	18.04613401		2021/7/16 15:18			12.60643301	29.05722243		2021/7/20 14:00			15.54404091	15.54404283
2021/8/7 14:48			18.23859745	18.49108277		2021/7/16 15:19			16.30446899	31.24999876		2021/7/20 14:01			10.25640959	10.25641042
2021/8/7 14:49			19.86754979	20.20201839		2021/7/16 15:20			15.38461689	34.53394192		2021/7/20 14:02			8.540929478	8.54700857
2021/8/7 14:50			18.32167911	18.12688853		2021/7/16 15:21			14.35538214	30.45685604		2021/7/20 14:03			9.17431198	9.146340878
2021/8/7 14:51			18.63354159	19.04761847		2021/7/16 15:22			16.15311068	26.08695436		2021/7/20 14:04			8.403954958	8.486563308
2021/8/7 14:52			18.23775494	18.20978647		2021/7/16 15:23			16.46167983	25.32772735		2021/7/20 14:05			7.263922736	7.263922317
2021/8/7 14:53			18.07294537	18.32065419		2021/7/16 15:24			13.76146747	14.63414668		2021/7/20 14:06			6.447093302	7.892232278
2021/8/7 14:54			16.71360994	16.71360994		2021/7/16 15:25			7.678929316	8.462623231		2021/7/20 14:07			6.879693281	6.875000031
2021/8/7 14:55			16.26016235	12.35032282		2021/7/16 15:26			11.95223871	26.14391408		2021/7/20 14:08			5.976243857	5.976243716
2021/8/7 14:56			13.55934022	8.140715718		2021/7/16 15:27			10.11804414	33.11439385		2021/7/20 14:09			13.30377013	13.30376873
2021/8/7 14:57			12.56854547	9.039096993		2021/7/16 15:28			14.58185681	21.02356388		2021/7/20 14:10			14.64937845	17.19197586
2021/8/7 14:58			16.78544564	10.5207882		2021/7/16 15:29			15.28724458	35.92814207		2021/7/20 14:11			17.34104027	18.86867051
2021/8/7 14:59			22.22222379	20.93853172		2021/7/16 15:30			11.98679307	30.45685604		2021/7/20 14:12			17.4940493	19.73684235
2021/8/7 15:00			25.10460391	25.75107117		2021/7/16 15:31			13.62090299	33.17448343		2021/7/20 14:13			18.95966335	19.67234293
2021/8/7 15:01			21.27659445	21.81818182		2021/7/16 15:32			11.83147346	31.08807799		2021/7/20 14:14			15.95925299	17.69911325
2021/8/7 15:02			20	20.03344398		2021/7/16 15:33			14.32013595	27.27272964		2021/7/20 14:15			16	31.08808567
2021/8/7 15:03			18.43322257	18.40490668		2021/7/16 15:34			15.89406722	8.108108526		2021/7/20 14:16			16.19931827	16.02207631
2021/8/7 15:04			20.61855778	20.61855778		2021/7/16 15:35			15.70680558	25.73853554		2021/7/20 14:17			15.84793741	19.26406922
2021/8/7 15:05			19.29260367	19.29260367		2021/7/16 15:36			17.44186017	23.5294144		2021/7/20 14:18			6.166495363	6.160164114
2021/8/7 15:06			18.37711011	18.37711144		2021/7/16 15:37			14.7244804	21.73912863		2021/7/20 14:19			5.718598178	5.943414054
2021/8/7 15:07			17.99104473	18.01801843		2021/7/16 15:38			8.298770767	33.3333298		2021/7/20 14:20	6.393588767	6.390240126
2021/8/7 15:08			18.2942135	18.29336325		2021/7/16 15:39			14.63414668	29.26828996		2021/7/20 14:21	5.698051963	5.695333403
2021/8/7 15:09			17.54625948	17.54761112		2021/7/16 15:40			16.5977961	29.7653971		2021/7/20 14:22	5.774783255	5.77478352
2021/8/7 15:10			16.94969375	17.96407104		2021/7/16 15:41			16.99716842	23.56565084		2021/7/20 14:23			5.514710483	5.8201402
2021/8/7 15:11			20.1344564	20.16812484		2021/7/16 15:42			14.38848895	36.80981337		2021/7/20 14:24			5.560704376	5.617977368
2021/8/7 15:12			17.5713908	17.54520932		2021/7/16 15:43			11.74168376	34.28571429		2021/7/20 14:25			7.176767281	7.968127268
2021/8/7 15:13			14.92537321	14.92537321		2021/7/16 15:44			15.50760399	31.41705983		2021/7/20 14:26			16.19436077	16.26016235
2021/8/7 15:14			18.63354159	18.63353883		2021/7/16 15:45			16.6666649	27.09148829		2021/7/20 14:27			16.66666711	16.99839387
2021/8/7 15:15			18.98734269	18.92744434		2021/7/16 15:46			11.65048522	25.21008282		2021/7/20 14:28			12.26993899	17.04545464
2021/8/7 15:16			19.90318053	20.72693442		2021/7/16 15:47			14.49275242	19.55725322		2021/7/20 14:29			11.90476087	13.51351334
2021/8/7 15:17			17.00207808	17.00385369		2021/7/16 15:48			15.26717624	39.73509331		2021/7/20 14:30			11.43955945	15.80071483
2021/8/7 15:18			17.77968987	17.83253838		2021/7/16 15:49			11.26988895	16.15919999		2021/7/20 14:31			14.08831103	14.60277561
2021/8/7 15:19			16.99716613	16.99716842		2021/7/16 15:50			7.772020937	19.48051996		2021/7/20 14:32			14.21801019	24.79338765
2021/8/7 15:20			18.86792272	18.86792272		2021/7/16 15:51			5.212858496	5.21285828		2021/7/20 14:33			10.47120415	11.53846196
2021/8/7 15:21			19.41829126	19.41767963		2021/7/16 15:52			5.499916059	5.499837379		2021/7/20 14:34			13.35470081	16.75077078
2021/8/7 15:22			18.66256507	18.63372129		2021/7/16 15:53	5.868084372	5.868039469				2021/7/20 14:35			12.37113305	17.69911574
2021/8/7 15:23			18.0186671	18.04548107		2021/7/16 15:54			4.520573086	4.520783404		2021/7/20 14:36			17.69911574	19.29579566
2021/8/7 15:24			18.29285312	18.29268176		2021/7/16 15:55	4.218251937	4.218251796				2021/7/20 14:37			14.45791494	18.34862396
2021/8/7 15:25			17.24194871	17.14285714		2021/7/16 15:56			4.344677788	4.344677788		2021/7/20 14:38			11.85770764	11.88118823
2021/8/7 15:26			16.02161933	16.57458398		2021/7/16 15:57	4.204625093	4.751339575				2021/7/20 14:39			8.921686343	23.71541305
2021/8/7 15:27			16.92554949	16.90154165		2021/7/16 15:58	4.087718516	4.859756854				2021/7/20 14:40			5.997109051	10.87625166
2021/8/7 15:28			16.52905053	16.28249528		2021/7/16 15:59	5.586640988	5.036356662				2021/7/20 14:41			6.048731164	6.048731316
2021/8/7 15:29			16.3713511	16.0857908		2021/7/16 16:00	5.193341282	5.89830545				2021/7/20 14:42	5.27240768	5.277044908
2021/8/7 15:30			18.57603071	18.57603071		2021/7/16 16:01	4.577258707	4.579824532				2021/7/20 14:43	5.558397151	5.55839703
2021/8/7 15:31			17.00385259	17.00385369		2021/7/16 16:02	5.502957378	5.915829905				2021/7/20 14:44	5.106382979	5.106382979
2021/8/7 15:32			20.16858059	20.33898437		2021/7/16 16:03	5.746033989	5.345252287				2021/7/20 14:45	5.55312858	5.55312858
2021/8/7 15:33			16.21621705	15.87301699		2021/7/16 16:04	5.057222432	5.215680897				2021/7/20 14:46			4.897959184	4.897959184
2021/8/7 15:34			16.8776702	16.85393286		2021/7/16 16:05			3.876489723	21.41920851		2021/7/20 14:47			5.305039815	5.305039815
2021/8/7 15:35			18.29268176	11.32075431		2021/7/16 16:06			5.665722298	16.80258694		2021/7/20 14:48			6.284272743	6.280881224
2021/8/7 15:36			17.34104266	8.658008872		2021/7/16 16:07			6.537312679	28.16901257		2021/7/20 14:49			12.21995965	12.21995846
2021/8/7 15:37			18.15535142	13.36302822		2021/7/16 16:08			6.939764558	36.58536883		2021/7/20 14:50			12.5408416	12.52746175
2021/8/7 15:38			20.83333251	20.94298239		2021/7/16 16:09			7.042253537	39.86755293		2021/7/20 14:51			12.71773167	33.42644621
2021/8/7 15:39			21.89897881	21.898975		2021/7/16 16:10			7.537688406	30.4989338		2021/7/20 14:52			10.15228453	17.47967443
2021/8/7 15:40			20.13422806	20.13422806		2021/7/16 16:11			7.372108191	27.39954471		2021/7/20 14:53			16	18.33101909
2021/8/7 15:41			17.96407104	17.91044827		2021/7/16 16:12			3.350083781	3.350083691		2021/7/20 14:54			16.04278173	28.30188832
2021/8/7 15:42			18.63354159	18.40560079		2021/7/16 16:13	4.09632656	4.096326628				2021/7/20 14:55			9.901960876	11.89308999
2021/8/7 15:43			17.44186017	17.49271225		2021/7/16 16:14	3.868667134	3.869996065				2021/7/20 14:56			14.15094416	14.15094257
2021/8/7 15:44			16.78403733	16.78403733		2021/7/16 16:15	3.630961651	3.630961692				2021/7/20 14:57			9.50871641	14.45915829
2021/8/7 15:45			17.5438617	17.54385926		2021/7/16 16:16	3.973509959	3.973509959				2021/7/20 14:58			13.8781934	17.96407104
2021/8/7 15:46			17.91044827	17.85714215		2021/7/16 16:17	6.993007055	3.705231746				2021/7/20 14:59			11.90476199	21.63742608
2021/8/7 15:47			15.46391707	15.46391897		2021/7/16 16:18	4.968029466	3.051882018				2021/7/20 15:00			18.34879555	23.52941
2021/8/7 15:48			12.26993899	11.71875026		2021/7/16 16:19	5.123234313	5.104598904				2021/7/20 15:01			16.62062663	16.62062444
2021/8/7 15:49			10.1449276	9.160305077		2021/7/16 16:20	5.432928863	5.044157786				2021/7/20 15:02			6.936416108	28.9507047
2021/8/7 15:50			12.98361512	8.198861719		2021/7/16 16:21	4.682080542	4.090904658				2021/7/20 15:03			6.311899995	6.311900163
2021/8/7 15:51			9.85288104	8.510638068		2021/7/16 16:22	4.782902864	4.412587067				2021/7/20 15:04			7.163209378	10.22146528
2021/8/7 15:52			8.297293903	7.491582499		2021/7/16 16:23	4.649961165	4.001153747				2021/7/20 15:05			5.076142058	5.071851258
2021/8/7 15:53			16.62785871	15.34526914		2021/7/16 16:24	5.088085667	5.372454939				2021/7/20 15:06			5.154639023	5.154639234
2021/8/7 15:54			25.9325662	26.78571702		2021/7/16 16:25	5.664257422	5.337445526				2021/7/20 15:07			4.914004899	4.918032672
2021/8/7 15:55			26.78571132	26.90582937		2021/7/16 16:26	5.821215717	5.58242185				2021/7/20 15:08			4.290509064	4.28895527
2021/8/7 15:56			22.01901466	22.01901657		2021/7/16 16:27	4.686123451	4.502957378				2021/7/20 15:09			4.687500105	4.687500105
2021/8/7 15:57			20.4778169	21.27659805		2021/7/16 16:28	5.486843471	5				2021/7/20 15:10			4.889975558	4.89396421
2021/8/7 15:58			19.16932837	20.7269361		2021/7/16 16:29			15.87301699	16.3487735		2021/7/20 15:11			9.4786731	9.756058585
2021/8/7 15:59			18.6636471	19.10847342		2021/7/16 16:30			16.72507884	15.55072058		2021/7/20 15:12			16.03648397	13.79310224
2021/8/7 16:00			19.230767	19.29260367		2021/7/16 16:31			6.486486486	17.49270981		2021/7/20 15:13			16.62785871	25.53191593
2021/8/7 16:01			19.32372297	19.29260367		2021/7/16 16:32			15.4741969	26.31629604		2021/7/20 15:14			18.40508121	24
2021/8/7 16:02			17.77813021	18.38642406		2021/7/16 16:33			7.134363577	7.798493607		2021/7/20 15:15			17.39145022	20.86956619
2021/8/7 16:03	16.50647202	16.5289251				2021/7/16 16:34			5.004170038	5.717791595		2021/7/20 15:16			14.74201412	23.71578579
2021/8/7 16:04						2021/7/16 16:35			7.440367055	8.620690199		2021/7/20 15:17			15.85428817	16.26016235
2021/8/7 16:05	15.78991126	16.20097113				2021/7/16 16:36			4.191181406	4.19275559		2021/7/20 15:18			15.07537681	21.66064997
2021/8/7 16:06	13.33570412	14.11764706				2021/7/16 16:37	3.672506707	3.780718364				2021/7/20 15:19			17.96407104	29.41176526
2021/8/7 16:07			12.84796553	14.26609908		2021/7/16 16:38	3.835868628	3.636364819				2021/7/20 15:20			20.4778169	21.73913239
2021/8/7 16:08			20.04014639	22.18486076		2021/7/16 16:39	3.632254193	3.428573618				2021/7/20 15:21			16.2612372	28.78509254
2021/8/7 16:09			20.94298412	20.97927823		2021/7/16 16:40	4.122654845	4.264392272				2021/7/20 15:22			17.96407104	21.89781205
2021/8/7 16:10			21.1656668	23.25581464		2021/7/16 16:41	4.249998758	4.784875681				2021/7/20 15:23			18.57585128	23.16602607
2021/8/7 16:11			20.86962834	20.90617973		2021/7/16 16:42	4.875992135	4				2021/7/20 15:24			17.26650806	17.34104027
2021/8/7 16:12			21.12780902	20.54794467		2021/7/16 16:43	3.134144483	3.785711321				2021/7/20 15:25			21.35258221	18.18181713
2021/8/7 16:13			20.47781357	20.4778169		2021/7/16 16:44	4.461539872	4.169018877				2021/7/20 15:26			17.0940183	30.45685235
2021/8/7 16:14			18.83872273	18.77975705		2021/7/16 16:45	4.620500196	4.095307451				2021/7/20 15:27			19.48051996	19.80219607
2021/8/7 16:15			17.85967457	17.85967328		2021/7/16 16:46	5.037411681	5.540540018				2021/7/20 15:28			17.80415491	17.8837952
2021/8/7 16:16			15.22842617	15.22842617		2021/7/16 16:47	5.303030011	5.507586891				2021/7/20 15:29			16.21621496	16.5588123
2021/8/7 16:17			18.23775494	18.26589895		2021/7/16 16:48	4.333329801	4.714289364				2021/7/20 15:30	6.75675667	6.75675667
2021/8/7 16:18			19.04761847	17.60177987		2021/7/16 16:49	5.626797992	5.540540018				2021/7/20 15:31	5.449591167	5.454545455
2021/8/7 16:19			10.10126727	9.465229234		2021/7/16 16:50	5.215693119	5.087718516				2021/7/20 15:32	5.333843161	5.336262801
2021/8/7 16:20			9.331259277	9.331259969		2021/7/16 16:51	4.456856036	4.745946955				2021/7/20 15:33	5.300353277	5.3003535
2021/8/7 16:21			8.68306761	8.68306761		2021/7/16 16:52	5.88833161	5.388061136				2021/7/20 15:34	5.004170038	5.020920382
2021/8/7 16:22			13.27433634	8.368201304		2021/7/16 16:53			12.97829462	16.45329928		2021/7/20 15:35	4.878048705	4.882017916
2021/8/7 16:23			7.792640766	7.321998217		2021/7/16 16:54			16.78351203	23.90438029		2021/7/20 15:36			4.934210588	25.31645692
2021/8/7 16:24			9.171805174	7.398273614		2021/7/16 16:55			11.33838602	23.24222445		2021/7/20 15:37
2021/8/7 16:25			16.80672413	6.32687645		2021/7/16 16:56			4.777069904	4.780876421		2021/7/20 15:38	4.181917824	4.181996972
2021/8/7 16:26			18.1819854	6.597368459		2021/7/16 16:57			4.452720239	4.456046828		2021/7/20 15:39	3.714806497	3.713690384
2021/8/7 16:27			17.80415491	12.5786164		2021/7/16 16:58	4.958677725	4.958677725				2021/7/20 15:40	3.802954887	3.804193151
2021/8/7 16:28			29.12690074	29.1268974		2021/7/16 16:59	4.310344804	4.548619246				2021/7/20 15:41	3.876014206	4.140786679
2021/8/7 16:29			28.03799719	28.16901888		2021/7/16 17:00	4.807223767	4.647559914				2021/7/20 15:42	3.656307058	3.656307164
2021/8/7 16:30			25.53376018	25.58926199		2021/7/16 17:01	4.411764737	4.411764582				2021/7/20 15:43	3.93839544	3.938371685
2021/8/7 16:31			16.26016235	16.86045048		2021/7/16 17:02	3.933231779	3.935811855				2021/7/20 15:44			7.299269836	8.10728742
2021/8/7 16:32	17.39656702	16.97479063				2021/7/16 17:03	3.824091764	3.824091764				2021/7/20 15:45			14.71861416	12.32032883
2021/8/7 16:33			19.10905484	19.13997318		2021/7/16 17:04	4.049756346	4.049756346				2021/7/20 15:46			13.76146747	13.79310375
2021/8/7 16:34			23.31582708	23.32075431		2021/7/16 17:05	4.074777295	4.074777295				2021/7/20 15:47			12.7388534	12.76595667
2021/8/7 16:35			20.95319177	22.05882523		2021/7/16 17:06	3.978779861	4.230224078				2021/7/20 15:48			11.94925674	14.00250503
2021/8/7 16:36			20.61855778	20.6185544		2021/7/16 17:07	3.93442623	3.863546906				2021/7/20 15:49			11.56069351	20.02763073
2021/8/7 16:37			18.49108277	18.46223762		2021/7/16 17:08	3.374595263	3.375540541				2021/7/20 15:50			15.7687533	24.69135977
2021/8/7 16:38			16.22380058	16.22380158		2021/7/16 17:09	3.603160762	3.77936604				2021/7/20 15:51			12.79317682	13.35714535
2021/8/7 16:39			15.66579471	15.58441404		2021/7/16 17:10	3.490401385	3.701273588				2021/7/20 15:52			8.324103668	8.324103375
2021/8/7 16:40			15.44404106	15.46402074		2021/7/16 17:11	3.19252556	3.885703526				2021/7/20 15:53			7.239676763	9.194181115
2021/8/7 16:41			13.5746604	13.5746604		2021/7/16 17:12	3.682080542	3.246184574				2021/7/20 15:54			5.571510982	5.576901814
2021/8/7 16:42			9.049773599	9.049773599		2021/7/16 17:13	4.668667592	4.715413053				2021/7/20 15:55			4.889975558	4.889975558
2021/8/7 16:43			8.064516067	7.753477019		2021/7/16 17:14	4.77777974	4.316451825				2021/7/20 15:56			5.361930267	17.39130531
2021/8/7 16:44			7.566005717	7.561472398		2021/7/16 17:15	8.510638068	8.61571543				2021/7/20 15:57			4.542141155	4.540441313
2021/8/7 16:45			8.323376687	8.32931937		2021/7/16 17:16			15.62499938	15.62500132		2021/7/20 15:58			4.421517999	4.421518154
2021/8/7 16:46			9.44881904	7.042253537		2021/7/16 17:17			17.96423208	21.83907953		2021/7/20 15:59			4.803842979	4.8
2021/8/7 16:47			11.60541569	8.25219791		2021/7/16 17:18			16.80725049	17.29106733		2021/7/20 16:00			8.652955182	7.100591876
2021/8/7 16:48			9.37499986	8.053691481		2021/7/16 17:19			14.92537321	16.620498		2021/7/20 16:01			16.5289251	16.5289251
2021/8/7 16:49			13.8392852	8.847127329		2021/7/16 17:20			16.48351709	27.02702958		2021/7/20 16:02			11.29943515	12.68498938
2021/8/7 16:50			19.23076994	19.16932837		2021/7/16 17:21			16.90140981	16.85406585		2021/7/20 16:03			13.27433634	14.56602091
2021/8/7 16:51			17.07001278	17.02213234		2021/7/16 17:22			4.434589732	4.428053943		2021/7/20 16:04			10.6761568	10.83032498
2021/8/7 16:52			21.58273218	21.58273589		2021/7/16 17:23	4.385079531	4.444444444				2021/7/20 16:05			7.886070268	7.575757503
2021/8/7 16:53			23.9180475	23.86827273		2021/7/16 17:24	4.780876421	4.44756039				2021/7/20 16:06			8.75912421	9.488005837
2021/8/7 16:54			20.10055961	20.06688957		2021/7/16 17:25	5.008434481	4.98338872				2021/7/20 16:07			5.82524288	6.468818962
2021/8/7 16:55			18.23859875	18.04515333		2021/7/16 17:26	4.629629616	4.629629616				2021/7/20 16:08			5.623033035	5.903362448
2021/8/7 16:56			19.44680347	19.47600998		2021/7/16 17:27	4.930156091	4.930156091				2021/7/20 16:09			4.647560086	4.643962821
2021/8/7 16:57			16.99716613	16.99716613		2021/7/16 17:28	4.603575988	4.605506922				2021/7/20 16:10
2021/8/7 16:58			19.11526054	19.11525914		2021/7/16 17:29	4.261363659	4.261363659				2021/7/20 16:11			4.246292974	4.247800917
2021/8/7 16:59			17.46728621	17.44200878		2021/7/16 17:30	4.586566572	4.588410612				2021/7/20 16:12			4.013729897	4.013681405
2021/8/7 17:00			19.9712015	18.189324		2021/7/16 17:31	4.439462519	4.437731549				2021/7/20 16:13			3.728660679	4.032258034
2021/8/7 17:01			17.11402042	16.80711635		2021/7/16 17:32	4.116918188	4.116918263				2021/7/20 16:14	3.504672921	3.512880578
2021/8/7 17:02			11.76537338	9.450318994		2021/7/16 17:33	4.68384077	4.68749993				2021/7/20 16:15	3.726707986	4.477611908
2021/8/7 17:03			9.62345235	8.333333002		2021/7/16 17:34	4.05665848	4.059414083				2021/7/20 16:16			4.304160671	4.521477022
2021/8/7 17:04			8.915304581	8.720930087		2021/7/16 17:35	3.873466691	3.751916817				2021/7/20 16:17	3.594981225	4.51807238
2021/8/7 17:05			8.852740443	8.253094932		2021/7/16 17:36	4.870129991	4.673891905				2021/7/20 16:18			6.37619564	6.396588408
2021/8/7 17:06			8.454029808	7.680187059		2021/7/16 17:37	4.208152265	4.209747188				2021/7/20 16:19			6.3694267	7.731958535
2021/8/7 17:07			6.896551497	6.888633724		2021/7/16 17:38	4.099372485	4.421517999				2021/7/20 16:20			7.802340644	7.812500175
2021/8/7 17:08			8.321775268	7.530219748		2021/7/16 17:39	3.77121311	3.77121311				2021/7/20 16:21			4.709576046	4.702194273
2021/8/7 17:09			8.050547904	7.49063649		2021/7/16 17:40	4.173553213	4.173553286				2021/7/20 16:22			10.33302219	14.80903167
2021/8/7 17:10			10.32702248	7.5093865		2021/7/16 17:41	3.75	3.884042676				2021/7/20 16:23			15.18129428	17.75147869
2021/8/7 17:11			21.1640867	21.16408493		2021/7/16 17:42	3.266194903	3.790803212				2021/7/20 16:24			20.38344448	21.05263228
2021/8/7 17:12			25.64102397	25.64102397		2021/7/16 17:43	6.468882173	6.612244302				2021/7/20 16:25			22.30483224	19.87857353
2021/8/7 17:13			24.24489891	24.2930881		2021/7/16 17:44	5.612244302	5.571429869				2021/7/20 16:26			12.51786911	20.86558852
2021/8/7 17:14			21.201414	22.05882523		2021/7/16 17:45	5.126016922	5.456137792				2021/7/20 16:27			10.10101	19.88150109
2021/8/7 17:15			19.83476587	20.30602081		2021/7/16 17:46	4.707861195	4.747732393				2021/7/20 16:28			14.98301997	21.58273218
2021/8/7 17:16			17.14285714	17.34104027		2021/7/16 17:47	5.250666795	5.518519827				2021/7/20 16:29			17.85714215	19.16932837
2021/8/7 17:17			19.10828107	19.04762135		2021/7/16 17:48	5.80101948	5.914891674				2021/7/20 16:30			9.983361477	10.29159533
2021/8/7 17:18			19.10828107	19.04761847		2021/7/16 17:49	5.708131875	5.620038488				2021/7/20 16:31			10.07176	23.34630627
2021/8/7 17:19			12.93103485	12.93103485		2021/7/16 17:50	5.535055273	5.535055273				2021/7/20 16:32			5.79150585	5.79150585
2021/8/7 17:20			13.86576176	9.119299063		2021/7/16 17:51			17.09401598	16.5289251		2021/7/20 16:33			4.807933035	4.914004899
2021/8/7 17:21			14.4230758	9.146341543		2021/7/16 17:52			18.32099448	18.51851983		2021/7/20 16:34			4.184100513	25.09167145
2021/8/7 17:22			8.916178795	8.357583716		2021/7/16 17:53			18.40508121	21.89115435		2021/7/20 16:35	3.625855485	3.58422944
2021/8/7 17:23			10.56034456	7.957559722		2021/7/16 17:54			4.325883237	4.325883237		2021/7/20 16:36	3.654346082	3.623188418
2021/8/7 17:24			7.894859709	7.534812516		2021/7/16 17:55	4.199164549	4.200536908				2021/7/20 16:37	3.775959755	3.778337504
2021/8/7 17:25			18.04721369	8.294746884		2021/7/16 17:56	4.750593781	4.750593781				2021/7/20 16:38	3.654346082	3.413570872
2021/8/7 17:26			8.066979	8.067372883		2021/7/16 17:57	4.580112625	4.585084024				2021/7/20 16:39	3.550315727	3.708281869
2021/8/7 17:27			8.980689439	6.822476263		2021/7/16 17:58	4.55580863	4.552352108				2021/7/20 16:40	3.981419994	3.492433097
2021/8/7 17:28			11.74168267	10.42572443		2021/7/16 17:59	4.232808987	4.226840981				2021/7/20 16:41	3.550315727	4.489797825
2021/8/7 17:29			7.594027474	7.594027474		2021/7/16 18:00	4.316497623	4.316497615				2021/7/20 16:42	3.708281869	3.064127593
2021/8/7 17:30			15.74803173	15.74803173		2021/7/16 18:01	4.341534105	4.341533955				2021/7/20 16:43	3.575685397	3.575685295
2021/8/7 17:31			14.25330651	15		2021/7/16 18:02	3.972891811	3.9716358				2021/7/20 16:44	3.413570872	3.224073056
2021/8/7 17:32			9.063444265	8.206499317		2021/7/16 18:03	4.228432692	4.229938428				2021/7/20 16:45	3.428571429	9.411765256
2021/8/7 17:33			15.93456287	8.871316908		2021/7/16 18:04	4.017249959	4.014560352				2021/7/20 16:46	4.796162982	6.200868343
2021/8/7 17:34			16.94915273	17.22263462		2021/7/16 18:05	4.158018938	4.158487244				2021/7/20 16:47	3.575685397	3.699731981
2021/8/7 17:35			19.07910714	19.11138243		2021/7/16 18:06	4.039483875	4.039483875				2021/7/20 16:48
2021/8/7 17:36			18.01801843	18.15468525		2021/7/16 18:07	3.724305496	3.745318357				2021/7/20 16:49			7.159904437	11.56617783
2021/8/7 17:37			17.14285714	17.21696105		2021/7/16 18:08	4.363644771	5.459508758				2021/7/20 16:50			9.724703418	9.724703418
2021/8/7 17:38			16.26123824	16.1290311		2021/7/16 18:09	3.276863801	3.708131875				2021/7/20 16:51			9.933774897	9.933774897
2021/8/7 17:39			12.4257693	12.63157895		2021/7/16 18:10	3.475745595	3.511629282				2021/7/20 16:52			11.92842893	13.32721985
2021/8/7 17:40			12.20259151	9.273569942		2021/7/16 18:11	4.751073805	4.974026617				2021/7/20 16:53			14.31980887	17.23286599
2021/8/7 17:41			9.383270117	8.928571707		2021/7/16 18:12	3.178183973	3.104603913				2021/7/20 16:54			19.93355646	19.80219607
2021/8/7 17:42			8.39160828	8.403361502		2021/7/16 18:13	3.210082821	3.253389961				2021/7/20 16:55			14.39676822	18.34862396
2021/8/7 17:43			18.92744719	18.92744719		2021/7/16 18:14	3.713771111	3.882881953				2021/7/20 16:56			19.10905631	20.61855778
2021/8/7 17:44			12.24494932	12.25752067		2021/7/16 18:15	4.751478689	4.126360275				2021/7/20 16:57			11.15241612	11.15241612
2021/8/7 17:45			9.67903078	9.686649886		2021/7/16 18:16	4.702970577	4.202021629				2021/7/20 16:58			12.96141008	21.79071334
2021/8/7 17:46			8.426965863	8.765564337		2021/7/16 18:17	4.095889337	5.41208				2021/7/20 16:59			14.86250269	15.95744786
2021/8/7 17:47			11.16564598	9.390188414		2021/7/16 18:18	5.267077655	5.026982134				2021/7/20 17:00			13.60544118	17.96407104
2021/8/7 17:48			17.23595246	7.957559722		2021/7/16 18:19	4.778714605	4.703621395				2021/7/20 17:01			15.62773756	17.6470608
2021/8/7 17:49			16.9757047	15.02187731		2021/7/16 18:20	4.147314178	4.200873799				2021/7/20 17:02			10.87245551	16.66679461
2021/8/7 17:50			15.95744786	15.95744786		2021/7/16 18:21	5.851514132	5.74577086				2021/7/20 17:03			13.1578949	15
2021/8/7 17:51			10.94890507	8.955224136		2021/7/16 18:22			16.52892727	15.66579666		2021/7/20 17:04			10.75268832	10.75268832
2021/8/7 17:52			11.18575251	11.20666801		2021/7/16 18:23			17.64721222	18.26488335		2021/7/20 17:05			9.679031143	9.679031143
2021/8/7 17:53			13.46195962	13.47412969		2021/7/16 18:24			16.48351493	17.80415239		2021/7/20 17:06			6.396617489	6.872852219
2021/8/7 17:54			13.21585914	7.641050564		2021/7/16 18:25			7.547438184	7.741935484		2021/7/20 17:07			4.576658992	4.573170772
2021/8/7 17:55			10.03344478	8.379888447		2021/7/16 18:26			4.216446146	4.218158854		2021/7/20 17:08	4.428233599	4.429803086
2021/8/7 17:56			16.99716842	14.38210245		2021/7/16 18:27	3.90330896	3.903191737				2021/7/20 17:09	4.479283945	4.479288938
2021/8/7 17:57			7.984827382	7.894736941		2021/7/16 18:28	4.261438918	4.261438842				2021/7/20 17:10	4.240282657	4.240282657
2021/8/7 17:58			8.455648987	8.064516067		2021/7/16 18:29	4.428129784	4.422042165				2021/7/20 17:11	4.055628446	4.054239159
2021/8/7 17:59			18.0768664	16.66666711		2021/7/16 18:30	4.285032671	4.285032671				2021/7/20 17:12	3.863835131	3.862641753
2021/8/7 18:00			10.29159533	10.07119679		2021/7/16 18:31	4.204625093	4.16985221				2021/7/20 17:13	4.314995247	4.310347102
2021/8/7 18:01			7.863776549	8.356545606		2021/7/16 18:32	4.501093709	4.504504446				2021/7/20 17:14	4.165766974	4.173115653
2021/8/7 18:02			9.860649054	9.768730739		2021/7/16 18:33	4.341809023	4.340214174				2021/7/20 17:15	4.075243057	4.075243051
2021/8/7 18:03			15.50387643	8.480908406		2021/7/16 18:34	3.811097567	3.809964988				2021/7/20 17:16	3.898635511	3.898635511
2021/8/7 18:04			17.1223987	18.23977845		2021/7/16 18:35	3.876099948	3.877367472				2021/7/20 17:17	4.165766974	3.85074287
2021/8/7 18:05			18.34862396	18.18181713		2021/7/16 18:36	3.663003744	3.792667583				2021/7/20 17:18	4.054239159	3.213711824
2021/8/7 18:06			13.51351334	10.63950223		2021/7/16 18:37	4.169562235	4.178272942				2021/7/20 17:19	3.203416975	3.203416975
2021/8/7 18:07			11.26170939	8.872208894		2021/7/16 18:38	3.875641132	3.876702255				2021/7/20 17:20	3.863835131	3.282275673
2021/8/7 18:08			10.83032405	8.515000817		2021/7/16 18:39	3.800057769	3.801245204				2021/7/20 17:21			21.74254505	21.07555207
2021/8/7 18:09			9.96677744	7.186288269		2021/7/16 18:40	3.715170264	3.715170264				2021/7/20 17:22	3.203416975	4.857139938
2021/8/7 18:10			15.11335092	7.272727273		2021/7/16 18:41	3.986711039	3.822104165				2021/7/20 17:23			5.32859692	3.339582101
2021/8/7 18:11			19.9335533	19.04761847		2021/7/16 18:42	4.114393848	4.096383143				2021/7/20 17:24			6.688963012	6.841504774
2021/8/7 18:12			10.61946974	10.24394501		2021/7/16 18:43	3.294121607	3.26828996				2021/7/20 17:25			8.670520136	8.658008872
2021/8/7 18:13			10.27397233	9.107724184		2021/7/16 18:44	3.090913894	3.84975588				2021/7/20 17:26			9.104703886	17.50661757
2021/8/7 18:14			8.583690683	8.595988515		2021/7/16 18:45	3.735093315	3.709684564				2021/7/20 17:27			8.755060587	6.741572961
2021/8/7 18:15			9.803921752	7.931245031		2021/7/16 18:46	3.746033989	3.285714286				2021/7/20 17:28			6.206922429	6.206922632
2021/8/7 18:16			8.438818407	7.667984943		2021/7/16 18:47	4.795624096	4.432425745				2021/7/20 17:29			11.45038114	13.82488431
2021/8/7 18:17			11.54594037	7.326007275		2021/7/16 18:48	3.088077986	3.088085667				2021/7/20 17:30			19.77842885	19.01862696
2021/8/7 18:18			19.23254806	19.20122889		2021/7/16 18:49	3.570888858	3.149172319				2021/7/20 17:31			16.72914213	18.55711561
2021/8/7 18:19			10.6761568	10.60123647		2021/7/16 18:50	3.250587988	3.258062201				2021/7/20 17:32			12.09697079	19.80197883
2021/8/7 18:20			13.63643377	11.67315097		2021/7/16 18:51	4.596208579	4.746033989				2021/7/20 17:33			15.11335092	25.26326987
2021/8/7 18:21			10.43793964	9.273570625		2021/7/16 18:52			14.7965706	13.82488431		2021/7/20 17:34			13.0018568	21.36943374
2021/8/7 18:22			10.7092361	8.088031087		2021/7/16 18:53			17.75147869	18.98734269		2021/7/20 17:35			13.76211978	27.90697551
2021/8/7 18:23			8.368200748	8.060069481		2021/7/16 18:54			18.04515204	18.29268442		2021/7/20 17:36			5.994059838	18.76172438
2021/8/7 18:24			14.24066703	9.230769231		2021/7/16 18:55			17.29106733	19.69993275		2021/7/20 17:37			5.891335554	5.89133583
2021/8/7 18:25			13.76146747	13.76146747		2021/7/16 18:56			3.651856292	3.651856398		2021/7/20 17:38			5.464480865	22.90898089
2021/8/7 18:26			11.42857143	11.42857143		2021/7/16 18:57	3.809742562	3.809742562				2021/7/20 17:39	4.224305017	4.224246395
2021/8/7 18:27			9.160305744	8.416422353		2021/7/16 18:58	4.360465044	4.363636364				2021/7/20 17:40	3.81073392	3.811945628
2021/8/7 18:28			14.2521038	9.615384968		2021/7/16 18:59	4.308824437	4.302662178				2021/7/20 17:41	3.913901006	3.915181696
2021/8/7 18:29			8.379888447	7.134363577		2021/7/16 19:00	4.062760342	4.062760342				2021/7/20 17:42	3.990688812	3.989363539
2021/8/7 18:30			9.143633899	7.866849622		2021/7/16 19:01	4.467966441	4.466274413				2021/7/20 17:43	4.118212707	4.112456926
2021/8/7 18:31			9.46372217	9.46372217		2021/7/16 19:02	4.173529471	4.172124929				2021/7/20 17:44	3.854024009	3.854024009
2021/8/7 18:32			13.80494422	10.69522135		2021/7/16 19:03	3.961755479	3.961755532				2021/7/20 17:45	4.108436847	4.109822294
2021/8/7 18:33			8.086268233	8.086267974		2021/7/16 19:04	3.825423164	3.825423164				2021/7/20 17:46	4.19016049	4.19016049
2021/8/7 18:34			9.983361477	6.952491217		2021/7/16 19:05	4.059786825	4.058502782				2021/7/20 17:47	4.284709087	4.284709087
2021/8/7 18:35			12.59422731	9.493670628		2021/7/16 19:06	3.656472668	3.65541544				2021/7/20 17:48			12.33774421	8.108108004
2021/8/7 18:36			8.160887634	6.711409353		2021/7/16 19:07	3.836646416	3.836646416				2021/7/20 17:49			9.592490749	7.252410286
2021/8/7 18:37			7.957559722	8.620689608		2021/7/16 19:08	3.117647059	3.746033989				2021/7/20 17:50			9.419152446	12.29508168
2021/8/7 18:38			15.11335092	14.40744508		2021/7/16 19:09	3.507935185	3.914891674				2021/7/20 17:51			13.00122075	13.97048882
2021/8/7 18:39			16.42245739	16.08970289		2021/7/16 19:10	4.180336327	4.339396555				2021/7/20 17:52			9.17431198	9.360374638
2021/8/7 18:40			16.43835573	8.955224136		2021/7/16 19:11	3.944773166	3.237305129				2021/7/20 17:53			9.693053969	10.72106251
2021/8/7 18:41			9.716758531	10.36269437		2021/7/16 19:12	4.306555948	4.486162495				2021/7/20 17:54			6.091370322	6.091370617
2021/8/7 18:42			14.97329365	8.620689608		2021/7/16 19:13	4.421138633	4.735920986				2021/7/20 17:55			14.42307745	14.52784463
2021/8/7 18:43			13.04347853	13.219001		2021/7/16 19:14	4.889718877	4.519141764				2021/7/20 17:56			12.8489068	20.54794467
2021/8/7 18:44			14.23151493	12.19512176		2021/7/16 19:15	4.293793487	4.210087872				2021/7/20 17:57			10.20408226	21.66064997
2021/8/7 18:45			15.54571123	15.54571123		2021/7/16 19:16	4.208962989	4.896267136				2021/7/20 17:58			13.45291468	16.79770796
2021/8/7 18:46			10.37327182	9.404388546		2021/7/16 19:17	5.403511669	5.305111307				2021/7/20 17:59			14.80305251	16.21621705
2021/8/7 18:47			13.14022325	7.553502056		2021/7/16 19:18	5.810572761	5.294121607				2021/7/20 18:00			12.76595796	13.8604356
2021/8/7 18:48			19.26143963	7.904070833		2021/7/16 19:19	4.095889337	4.85074287				2021/7/20 18:01			8.902096366	11.97604736
2021/8/7 18:49			12.87553558	6.414452314		2021/7/16 19:20	3.502957378	3.028464632				2021/7/20 18:02			7.5	7.653061076
2021/8/7 18:50			18.01801714	8.903399805		2021/7/16 19:21	4.376637292	4.928142071				2021/7/20 18:03			6.04838705	28.8461549
2021/8/7 18:51			9.53792684	8.075370308		2021/7/16 19:22	3.258062201	3.980771054				2021/7/20 18:04			4.784688828	16.96636978
2021/8/7 18:52			20.90592418	7.562112073		2021/7/16 19:23	4.087718516	4.666665011				2021/7/20 18:05			3.944551803	3.804692459
2021/8/7 18:53			13.2450325	6.967471644		2021/7/16 19:24	4.823882371	4.805229222				2021/7/20 18:06	3.149172319	4.047404807
2021/8/7 18:54			18.21146256	18.18448886		2021/7/16 19:25	4.221397624	4.915829873				2021/7/20 18:07			26.33557982	3.625922876
2021/8/7 18:55			13.36302822	12		2021/7/16 19:26			11.34874055	12.07243396		2021/7/20 18:08			3.885378802	4.098624469
2021/8/7 18:56			10.94555468	9.786248985		2021/7/16 19:27			17.04545464	15.57365999		2021/7/20 18:09			3.675000527	3.675000585
2021/8/7 18:57			13.80734983	10.88929174		2021/7/16 19:28			18.98733982	30		2021/7/20 18:10
2021/8/7 18:58			8.275862069	8.130812941		2021/7/16 19:29			17.64721098	23.86827273		2021/7/20 18:11	4.314995247	3.966366186
2021/8/7 18:59			10.49020777	6.749156457		2021/7/16 19:30			13.11514558	20.80779121		2021/7/20 18:12	4.165766974	4.037384927
2021/8/7 19:00			10.02562921	9.752194109		2021/7/16 19:31			15.03759305	16.5289251		2021/7/20 18:13	4.075243057	3.352022673
2021/8/7 19:01			10.93575889	7.936507997		2021/7/16 19:32			4.304160671	4.310353776		2021/7/20 18:14	3.898635511	3.227770243
2021/8/7 19:02			14.45783265	7.09913705		2021/7/16 19:33	4.739442915	4.71327572				2021/7/20 18:15	4.165766974	2.666666667
2021/8/7 19:03			7.433444172	7.290400955		2021/7/16 19:34	4.601227007	4.601227007				2021/7/20 18:16	3.81073392	5.087718516
2021/8/7 19:04			8.797653738	6.030150869		2021/7/16 19:35	4.850444669	4.850444482				2021/7/20 18:17	4.090913894	4.045452329
2021/8/7 19:05			8.942056806	8.928749339		2021/7/16 19:36	4.793193515	4.793193515				2021/7/20 18:18			21.89780824	23.51824165
2021/8/7 19:06			13.5746604	7.900769214		2021/7/16 19:37	4.258339202	4.258339202				2021/7/20 18:19	5.830903812	4.085020421
2021/8/7 19:07			15.34526914	10.01790693		2021/7/16 19:38	4.18329013	4.184866543				2021/7/20 18:20			3.833803529	10.75044719
2021/8/7 19:08			14.85148354	15.82498149		2021/7/16 19:39	3.948790908	3.950076696				2021/7/20 18:21			8.010680643	9.009009215
2021/8/7 19:09			17.56988407	17.59545879		2021/7/16 19:40	3.909198527	3.909465053				2021/7/20 18:22			10.04718837	10.61946885
2021/8/7 19:10			14.96259444	14.96259266		2021/7/16 19:41	4.046826414	4.048150054				2021/7/20 18:23			19.29439756	19.8360665
2021/8/7 19:11			17.49270981	6.001211717		2021/7/16 19:42	3.832162778	3.832053407				2021/7/20 18:24			21.81818182	21.66064997
2021/8/7 19:12			8.403624972	7.410759773		2021/7/16 19:43	3.916540363	3.916933599				2021/7/20 18:25			12.01388807	14.44513986
2021/8/7 19:13			9.259259232	9.259259232		2021/7/16 19:44	3.984158072	4.291845488				2021/7/20 18:26			16.31902845	27.52293795
2021/8/7 19:14	7.117437465	7.043223804				2021/7/16 19:45	4.052632766	3.870967742				2021/7/20 18:27			13.00451798	16.19459672
2021/8/7 19:15	4.207592258	4.207606742				2021/7/16 19:46	3.896105454	3.897369692				2021/7/20 18:28			11.71874917	11.74168376
2021/8/7 19:16	4.629629786	4.629629616				2021/7/16 19:47	4.524886962	4.332260821				2021/7/20 18:29			6.968641007	8.915304581
2021/8/7 19:17	4.413139074	4.413256024				2021/7/16 19:48	3.905619727	3.905619664				2021/7/20 18:30			14.81481412	16.3487735
2021/8/7 19:18	5.571030651	5.321440954				2021/7/16 19:49	3.726708097	3.719776897				2021/7/20 18:31			16.15076987	17.31605261
2021/8/7 19:19	5.059252061	5.093378517				2021/7/16 19:50	3.798175067	3.612852872				2021/7/20 18:32			16.71309121	18.07229082
2021/8/7 19:20	4.518072299	4.51977462				2021/7/16 19:51	3.916449042	3.925549745				2021/7/20 18:33			11.05932625	19.54418173
2021/8/7 19:21	4.792332276	4.788507684				2021/7/16 19:52	3.094966081	3.911342855				2021/7/20 18:34			7.352940884	7.81249969
2021/8/7 19:22	5.854109867	5.851306568				2021/7/16 19:53	3.824056908	3.822933946				2021/7/20 18:35			6.682185663	21.3523136
2021/8/7 19:23	5.681818213	5.681818213				2021/7/16 19:54	3.930069897	3.930069946				2021/7/20 18:36			5.30956005	5.30956005
2021/8/7 19:24	5.863759213	5.860738032				2021/7/16 19:55	3.786886613	3.024603587				2021/7/20 18:37			5.033183341	23.61583599
2021/8/7 19:25			6.699090402	6.699090187		2021/7/16 19:56	3.781261246	3.295088347				2021/7/20 18:38			4.161657343	4.163002412
2021/8/7 19:26			23.25581464	23.21091607		2021/7/16 19:57	4	4.315792556				2021/7/20 18:39			4.003381106	17.39130531
2021/8/7 19:27			19.7706984	20.00022381		2021/7/16 19:58	4.795700136	4.598417122				2021/7/20 18:40			3.929272967	7.676925761
2021/8/7 19:28			16.75977466	18.01801843		2021/7/16 19:59	4.585606264	4.928142071				2021/7/20 18:41	3.329633744	3.329633744
2021/8/7 19:29			13.95469606	9.244991943		2021/7/16 20:00	4.785241003	4.717443302				2021/7/20 18:42			3.835157288	3.835157288
2021/8/7 19:30			9.771987183	8.695652655		2021/7/16 20:01	4.883715515	4.974685378				2021/7/20 18:43			3.58964449	3.589644439
2021/8/7 19:31			13.69863127	12.71186497		2021/7/16 20:02	4.578945783	4.085555279				2021/7/20 18:44			5.093378723	6.93288068
2021/8/7 19:32			8.894560885	7.717044898		2021/7/16 20:03			6.749156457	21.58273218		2021/7/20 18:45			9.050103346	11.99410994
2021/8/7 19:33			12.21995846	12.21995965		2021/7/16 20:04			12.93653928	13.85681318		2021/7/20 18:46			10.99081743	11.21495347
2021/8/7 19:34			16.1290311	8.982036159		2021/7/16 20:05			17.88474856	11.85770653		2021/7/20 18:47			15.03759485	15.58441404
2021/8/7 19:35			8.410094497	6.629834464		2021/7/16 20:06			19.16932837	16.99716613		2021/7/20 18:48			15.18987232	15.22842617
2021/8/7 19:36			14.74201585	12.34304372		2021/7/16 20:07			11.3174639	14.46911747		2021/7/20 18:49			10.47120415	16.0857908
2021/8/7 19:37			15.01586053	14.52784463		2021/7/16 20:08			4.307250591	4.307250591		2021/7/20 18:50			13.30376873	17.27423294
2021/8/7 19:38			9.183272522	9.063444265		2021/7/16 20:09	4.271416887	4.271509956				2021/7/20 18:51			14.02489317	17.49270981
2021/8/7 19:39			10.36269437	9.192042361		2021/7/16 20:10	4.194256658	4.194365322				2021/7/20 18:52			7.125891075	8.340169347
2021/8/7 19:40	4.204625093	4.376367603				2021/7/16 20:11	4.421518154	4.458006704				2021/7/20 18:53			8.380296837	13.30376873
2021/8/7 19:41	4.955934786	4.955934685				2021/7/16 20:12	4.119888791	4.301075181				2021/7/20 18:54			5.687203689	14.56310552
2021/8/7 19:42	5.023503282	5.02350327				2021/7/16 20:13	4.307250518	4.308797624				2021/7/20 18:55			4.456027165	4.454382334
2021/8/7 19:43	5.597015035	5.597015035				2021/7/16 20:14	4.142682945	4.139823243				2021/7/20 18:56			3.919394879	3.91953694
2021/8/7 19:44	5.692118471	5.689577063				2021/7/16 20:15	4.300542845	4.301815296				2021/7/20 18:57	3.790672271	3.790672211
2021/8/7 19:45	6.35944518	6.35944518				2021/7/16 20:16	4.112405714	4.108182606				2021/7/20 18:58	3.686736486	3.686736486
2021/8/7 19:46	6.053113576	6.050163864				2021/7/16 20:17	4.261363659	4.276628545				2021/7/20 18:59	3.888528883	3.891050564
2021/8/7 19:47	6.322444513	6.322444831				2021/7/16 20:18	4.192872134	4.192872134				2021/7/20 19:00	3.637522355	3.637522408
2021/8/7 19:48	5.802708112	6.00654112				2021/7/16 20:19	4.113430532	4.111952147				2021/7/20 19:01	4.333175137	4.333175058
2021/8/7 19:49	6.076636385	6.012024037				2021/7/16 20:20	4.101255922	4.101255922				2021/7/20 19:02	5.692440559	4.59770125
2021/8/7 19:50	6.001734493	6.001734503				2021/7/16 20:21	4.216444126	3.551738352				2021/7/20 19:03	3.167309921	4.397833792
2021/8/7 19:51	5.944347032	5.944894233				2021/7/16 20:22	3.909975209	4.078857909				2021/7/20 19:04	4.258339346	4.166021801
2021/8/7 19:52	6.681514462	6.681514462				2021/7/16 20:23	3.947368471	6.615214869				2021/7/20 19:05	5.834038742	4.742362926
2021/8/7 19:53	6.715520525	6.719228256				2021/7/16 20:24	3.790868978	4.122598858				2021/7/20 19:06	5.391302906	5.626261694
2021/8/7 19:54	7.910517767	7.910518017				2021/7/16 20:25	3.329633744	3.329633744				2021/7/20 19:07			4.586812146	6.590758249
2021/8/7 19:55			19.9335533	20		2021/7/16 20:26	3.908164935	4.092308929				2021/7/20 19:08			4.037173916	3.116883117
2021/8/7 19:56			23.71541305	24.1935482		2021/7/16 20:27	3.962174998	3.546099275				2021/7/20 19:09			4.950495096	5.067567502
2021/8/7 19:57			21.3523136	21.23953652		2021/7/16 20:28	3.597857279	3.900764359				2021/7/20 19:10			8.524743689	9.216589538
2021/8/7 19:58			20.90592418	20.9790235		2021/7/16 20:29	3.840580029	3.556654134				2021/7/20 19:11			9.123281929	8.902077454
2021/8/7 19:59			17.09401598	17.34625772		2021/7/16 20:30	4.378633035	4.090913894				2021/7/20 19:12			13.69862978	13.98601411
2021/8/7 20:00	5.194805323	5.199306776				2021/7/16 20:31	4.478257264	4.967029858				2021/7/20 19:13			16.62164699	21.20273497
2021/8/7 20:01	4.746835493	4.735595867				2021/7/16 20:32	4.216556331	4.883725185				2021/7/20 19:14			17.62300754	8.009854768
2021/8/7 20:02	4.804092513	4.806045225				2021/7/16 20:33	4.914891674	4.92815233				2021/7/20 19:15			20.44298988	19.22056659
2021/8/7 20:03	5.333095303	5.333095421				2021/7/16 20:34	5.363634262	5.868132375				2021/7/20 19:16			19.10828107	12.56743824
2021/8/7 20:04	6.262645595	6.259239466				2021/7/16 20:35	5.294121607	5.294121607				2021/7/20 19:17			19.48051996	9.771987183
2021/8/7 20:05	5.88812558	5.888131113				2021/7/16 20:36	9.132419853	9.118540478				2021/7/20 19:18			20.47996225	10.58201133
2021/8/7 20:06	5.620965179	5.586592298				2021/7/16 20:37			14.4230758	12		2021/7/20 19:19			21.3523136	10.25641042
2021/8/7 20:07	5.656670548	5.65391539				2021/7/16 20:38			17.62209547	17.47940209		2021/7/20 19:20			19.80198194	8.163264882
2021/8/7 20:08	6.061496579	6.064636348				2021/7/16 20:39			17.1919782	20.27344098		2021/7/20 19:21			20.90592418	12.63717996
2021/8/7 20:09	6.139915979	6.139916001				2021/7/16 20:40			3.824843815	3.8784744		2021/7/20 19:22			20.90592418	9.216590213
2021/8/7 20:10	6.031521488	6.031521488				2021/7/16 20:41	3.712871322	9.735908265				2021/7/20 19:23			20.47876938	17.51011994
2021/8/7 20:11	5.524861811	5.524861811				2021/7/16 20:42	4.204922446	4.204922446				2021/7/20 19:24			19.26287942	8.216243539
2021/8/7 20:12	5.571325846	5.574034085				2021/7/16 20:43	4.132427417	4.133831889				2021/7/20 19:25			20.83333423	12.5786164
2021/8/7 20:13	5.560704376	5.560704376				2021/7/16 20:44	4.395604365	4.456838291				2021/7/20 19:26			22.05882523	6.501269224
2021/8/7 20:14	6.535947835	6.535947495				2021/7/16 20:45	4.036515364	3.96851013				2021/7/20 19:27			21.93791694	21.0949083
2021/8/7 20:15			13.85681318	11.51631469		2021/7/16 20:46	3.858520853	3.872249532				2021/7/20 19:28			13.90589733	23.94238585
2021/8/7 20:16			25.31825733	25.64149487		2021/7/16 20:47	3.776619375	3.780286944				2021/7/20 19:29			8.450704339	8.450704339
2021/8/7 20:17			26.08695977	25.7510738		2021/7/16 20:48	3.740376865	3.73929012				2021/7/20 19:30	5.016321668	8.016321926
2021/8/7 20:18			20.83333251	16.50432858		2021/7/16 20:49	3.71549083	3.71549083				2021/7/20 19:31			8.146943645	29.76539592
2021/8/7 20:19			22.55670904	22.59895248		2021/7/16 20:50	3.169525502	3.633492207				2021/7/20 19:32			5.093378723	5.093378517
2021/8/7 20:20			22.38806114	22.7744167		2021/7/16 20:51	3.073647682	3.315787052				2021/7/20 19:33	4.788507502	4.788507502
2021/8/7 20:21			12.98798624	12.97420121		2021/7/16 20:52	3.088716945	3.838771565				2021/7/20 19:34	4.850444669	4.850444669
2021/8/7 20:22			14.89543873	10.75268832		2021/7/16 20:53	3.611210726	3.611210726				2021/7/20 19:35	4.823151103	4.827031257
2021/8/7 20:23			18.86792555	19.14270024		2021/7/16 20:54	3.982441768	3.980806559				2021/7/20 19:36	4.778163511	4.776204482
2021/8/7 20:24			21.09751557	19.73684235		2021/7/16 20:55	3.859781588	3.859781529				2021/7/20 19:37	4.705882353	4.705882353
2021/8/7 20:25			8.995502146	9.009009215		2021/7/16 20:56	4.025808334	4.436023584				2021/7/20 19:38	4.338505888	4.338505888
2021/8/7 20:26			8.658008872	8.695652655		2021/7/16 20:57	3.585368832	3.776114304				2021/7/20 19:39	4.332946447	4.332946447
2021/8/7 20:27			11.30268262	7.148229634		2021/7/16 20:58	4.208968647	4.219178941				2021/7/20 19:40	4.276550186	4.276550331
2021/8/7 20:28			14.15094416	9.118541139		2021/7/16 20:59	4.961039926	4.502957378				2021/7/20 19:41	3.944773166	3.944773166
2021/8/7 20:29			18.60469506	5.862595415		2021/7/16 21:00	5.781350829	5.958039999				2021/7/20 19:42	3.786290225	3.788687589
2021/8/7 20:30			10.22146528	10.46787517		2021/7/16 21:01	6.894777421	6.735093315				2021/7/20 19:43	3.594125361	4.036755506
2021/8/7 20:31			10.42635447	10.42635447		2021/7/16 21:02	5.085555279	5.925374976				2021/7/20 19:44	3.462214661	3.861594385
2021/8/7 20:32			10.27641337	8.196721119		2021/7/16 21:03	4.286838525	4.476484668				2021/7/20 19:45	4.651162756	4.272508756
2021/8/7 20:33			14.03526099	8.534850385		2021/7/16 21:04	4.496280429	4.927834139				2021/7/20 19:46	4.519553787	4.30188832
2021/8/7 20:34			9.738623881	9.754517956		2021/7/16 21:05	4.253393924	4.809813367				2021/7/20 19:47	4.090904658	5.417474769
2021/8/7 20:35			9.724193576	7.879443694		2021/7/16 21:06	5.39901428	5.764117723				2021/7/20 19:48	5.816319116	5.867922718
2021/8/7 20:36			7.317072915	7.083825441		2021/7/16 21:07			3.895008702	6.990738238		2021/7/20 19:49	3.268520944	5.221054705
2021/8/7 20:37			13.45291468	9.584664916		2021/7/16 21:08			15.40499929	12.32032883		2021/7/20 19:50	3.967029858	6.46391707
2021/8/7 20:38			17.54385926	6.976744263		2021/7/16 21:09			19.86754979	11.49425229		2021/7/20 19:51	4.487380026	5.316041968
2021/8/7 20:39			13.66477009	9.244992622		2021/7/16 21:10			19.51265914	19.6078435		2021/7/20 19:52	4.411765256	4.315787052
2021/8/7 20:40			16.80672188	12.44813234		2021/7/16 21:11			17.41658154	21.12780722		2021/7/20 19:53	4.312934303	4.735856752
2021/8/7 20:41	6.600660301	6.752573913				2021/7/16 21:12			17.64721098	11.88118767		2021/7/20 19:54	4.169018877	5.988101075
2021/8/7 20:42	4.302981738	4.304614466				2021/7/16 21:13			17.75147869	21.13715143		2021/7/20 19:55	5.638485819	5.258062201
2021/8/7 20:43	5.157994324	5.157994443				2021/7/16 21:14			17.29106495	23.39617072		2021/7/20 19:56	4.104603913	4.682169506
2021/8/7 20:44			11.44439463	11.44439525		2021/7/16 21:15			17.04545464	16.26016235		2021/7/20 19:57	4.89830545	4.735856752
2021/8/7 20:45	3.966192589	3.966192589				2021/7/16 21:16			15.15151501	16.620498		2021/7/20 19:58			25.97402662	23.43750052
2021/8/7 20:46	4.507540569	4.507540731				2021/7/16 21:17			15.34526914	16.75977689		2021/7/20 19:59			19.65917777	44.1176582
2021/8/7 20:47	4.504504446	4.504504446				2021/7/16 21:18			14.77868396	15.70691419		2021/7/20 20:00			5.644402573	5.088279965
2021/8/7 20:48	4.905968921	4.905968921				2021/7/16 21:19			15.46391707	25.64102397		2021/7/20 20:01			16.6666649	16.66666711
2021/8/7 20:49	5.281690079	5.286343657				2021/7/16 21:20			13.42711946	14.96259444		2021/7/20 20:02			20.27027001	20.54794802
2021/8/7 20:50	5.490379246	5.487804787				2021/7/16 21:21			12.76878968	14.45992996		2021/7/20 20:03			22.64150862	22.55639227
2021/8/7 20:51	5.016722392	5.008347237				2021/7/16 21:22			13.88888834	14.44720401		2021/7/20 20:04			14.31980887	14.49275409
2021/8/7 20:52	5.199306776	5.203816252				2021/7/16 21:23			4.709576046	4.709576223		2021/7/20 20:05			18.23708228	19.80284161
2021/8/7 20:53	6.117282091	6.120321552				2021/7/16 21:24	4.255338441	4.255338442				2021/7/20 20:06			18.04515333	18.01801843
2021/8/7 20:54	6.149193556	6.152452078				2021/7/16 21:25	4.594180557	4.51274768				2021/7/20 20:07			17.91188471	21.39044179
2021/8/7 20:55	5.761029318	5.761029318				2021/7/16 21:26	4.626855016	4.68749993				2021/7/20 20:08			16	16
2021/8/7 20:56	6.021323638	6.018772863				2021/7/16 21:27	4.203165298	4.201699225				2021/7/20 20:09			10.7142859	11.34215509
2021/8/7 20:57	6.382978982	6.382978659				2021/7/16 21:28	4.234297789	4.212121008				2021/7/20 20:10			6.445582983	6.085192615
2021/8/7 20:58			9.384400929	9.377289594		2021/7/16 21:29	4.471075305	4.611837136				2021/7/20 20:11			8.279894695	8.462623231
2021/8/7 20:59			20.76124663	20.06688797		2021/7/16 21:30	4.897959184	4.897959184				2021/7/20 20:12			7.060434163	13.42281799
2021/8/7 21:00			20.97902	20.7987872		2021/7/16 21:31	4.379646033	4.379646033				2021/7/20 20:13			4.752309884	4.750500144
2021/8/7 21:01			21.50537664	21.58273218		2021/7/16 21:32	4.19580428	4.271709088				2021/7/20 20:14			4.548900663	8.393060069
2021/8/7 21:02			20.97902	20.9790235		2021/7/16 21:33	4.177436934	4.137931034				2021/7/20 20:15			3.927656121	9.771986424
2021/8/7 21:03			19.68567338	19.71639416		2021/7/16 21:34	4.092817026	4.092817026				2021/7/20 20:16			3.953511129	3.954657755
2021/8/7 21:04			13.27433634	13.2450325		2021/7/16 21:35	4.188482241	4.188482241				2021/7/20 20:17			3.883685132	3.881354725
2021/8/7 21:05			17.63487284	16.3487735		2021/7/16 21:36	4.313458061	4.313458061				2021/7/20 20:18	3.663003637	3.665241321
2021/8/7 21:06			8.733790841	8.733791142		2021/7/16 21:37	4.288777769	3.831269302				2021/7/20 20:19	3.68973971	3.690909362
2021/8/7 21:07	4.602468417	4.602468339				2021/7/16 21:38	4.313443613	4.313443465				2021/7/20 20:20	3.597375713	3.868472015
2021/8/7 21:08	4.285714286	4.285714286				2021/7/16 21:39	3.886010468	3.888528883				2021/7/20 20:21	3.735990051	4.118050741
2021/8/7 21:09	5.422823484	5.425314074				2021/7/16 21:40	3.625283021	3.62535712				2021/7/20 20:22	4.373177757	3.926701517
2021/8/7 21:10	5.535055273	5.540166244				2021/7/16 21:41	3.796376849	3.796376792				2021/7/20 20:23	3.081014174	4.518072218
2021/8/7 21:11	4.922067245	4.914004899				2021/7/16 21:42	3.778337504	3.780718364				2021/7/20 20:24	3.572631436	3.878474519
2021/8/7 21:12	5.080440329	5.080440124				2021/7/16 21:43	4.038957795	4.333333333				2021/7/20 20:25	3.886010468	3.888528883
2021/8/7 21:13	5.937690959	5.937690959				2021/7/16 21:44	9.05021845	4.395534614				2021/7/20 20:26	3.898060469	3.846153752
2021/8/7 21:14	5.727935295	5.730664238				2021/7/16 21:45	4.047180664	4.830462831				2021/7/20 20:27	4.027652318	3.669724792
2021/8/7 21:15	5.763688581	5.769230716				2021/7/16 21:46	4.482753707	4.768267345				2021/7/20 20:28	3.735845435	20.65367929
2021/8/7 21:16	5.53660021	5.539019722				2021/7/16 21:47	4.315787052	4.269710818				2021/7/20 20:29	33.89830545	28.57142987
2021/8/7 21:17	5.067567502	5.071851258				2021/7/16 21:48	3.736842353	3.522934937				2021/7/20 20:30	3.259147763	3.816319116
2021/8/7 21:18	5.777143568	5.777143568				2021/7/16 21:49	3.658536564	3.724575091				2021/7/20 20:31	5.603926127	5.333329801
2021/8/7 21:19	5.489478586	5.489478586				2021/7/16 21:50	4.272729637	4.294585909				2021/7/20 20:32	4.731520467	4.361093553
2021/8/7 21:20	5.550800947	5.550801071				2021/7/16 21:51	3.78687807	3.961039926				2021/7/20 20:33	3.037028752	3.439714684
2021/8/7 21:21	5.319149062	5.319148837				2021/7/16 21:52	3.823769507	3.416068392				2021/7/20 20:34	4.746033989	4.336308925
2021/8/7 21:22	5.462335236	5.459962692				2021/7/16 21:53	4.285714286	4.84357677				2021/7/20 20:35	3.578945783	3.397833792
2021/8/7 21:23	5.78592099	5.791505717				2021/7/16 21:54	4.357841566	4.088085667				2021/7/20 20:36	4.26828996	4.411765256
2021/8/7 21:24	5.17687655	5.17687655				2021/7/16 21:55	4.801512047	4.779320882				2021/7/20 20:37	4.037039653	4.117642728
2021/8/7 21:25	4.615384615	4.615384615				2021/7/16 21:56	3.84677466	3.769233779				2021/7/20 20:38	4.367058918	4.876370589
2021/8/7 21:26	4.279600576	4.276550186				2021/7/16 21:57	4.156385372	4.751174339				2021/7/20 20:39			5.89390945	6.507592339
2021/8/7 21:27	4.807192539	4.805201467				2021/7/16 21:58	3.951413725	4.988375155				2021/7/20 20:40			15.87534666	15.7004673
2021/8/7 21:28			8.902077454	8.902076824		2021/7/16 21:59	3.967029858	3.89830545				2021/7/20 20:41			22.14022109	22.14022109
2021/8/7 21:29	6.170085928	6.170086121				2021/7/16 22:00	3.422703895	3.25807047				2021/7/20 20:42			23.07692392	23.16636717
2021/8/7 21:30	4.304216045	4.304240485				2021/7/16 22:01			11.62703621	13.88101358		2021/7/20 20:43			16.75977466	16.75977689
2021/8/7 21:31	4.362839412	4.357962704				2021/7/16 22:02			15.91556736	15.6667569		2021/7/20 20:44			9.547560438	7.712348801
2021/8/7 21:32	4.746835314	4.746835493				2021/7/16 22:03			15.03759485	18.75000112		2021/7/20 20:45			9.316770104	7.263922317
2021/8/7 21:33	5.714539692	5.714539695				2021/7/16 22:04			15.78947487	15.03759305		2021/7/20 20:46			12.03619221	7.0505286
2021/8/7 21:34			23.62351226	23.57791513		2021/7/16 22:05			6.808684978	10.15228453		2021/7/20 20:47			11.47227529	9.87031534
2021/8/7 21:35			27.1493208	27.1493208		2021/7/16 22:06			12.21995965	15.03759485		2021/7/20 20:48			12.14579862	13.80943367
2021/8/7 21:36			26.31578705	26.31579256		2021/7/16 22:07			12.60504267	15.03759485		2021/7/20 20:49			15.58441597	13.63889949
2021/8/7 21:37			22.87127675	22.87127856		2021/7/16 22:08			11.74395197	11.32075533		2021/7/20 20:50			14.51029936	20.55166737
2021/8/7 21:38			18.07228822	13.52053018		2021/7/16 22:09			4.804790558	4.79838678		2021/7/20 20:51			16.94915044	6.764374383
2021/8/7 21:39			15.10041719	13.45291468		2021/7/16 22:10	4.019684559	4.020844053				2021/7/20 20:52			17.34104027	6.718925101
2021/8/7 21:40			20.54794467	20.54794467		2021/7/16 22:11	3.973054053	3.974188151				2021/7/20 20:53			18.86792555	4.680187145
2021/8/7 21:41			14.52784463	14.47546105		2021/7/16 22:12	3.965880703	3.964591479				2021/7/20 20:54			7.832897841	18.94142181
2021/8/7 21:42			16.57458398	13.54401713		2021/7/16 22:13	4.192982484	4.192982407				2021/7/20 20:55			7.623722127	7.619121409
2021/8/7 21:43			15.62499938	15.62500132		2021/7/16 22:14	3.99744423	3.996163475				2021/7/20 20:56			6.256517106	7.978723424
2021/8/7 21:44			17.24137922	17.24137922		2021/7/16 22:15	3.986774404	3.984126999				2021/7/20 20:57			4.552352108	16.94915273
2021/8/7 21:45			14.50737923	8.633093762		2021/7/16 22:16	4.421517999	4.421518154				2021/7/20 20:58			4.369359435	4.368672576
2021/8/7 21:46			16.05012435	8.021390354		2021/7/16 22:17	4.280961787	4.286871304				2021/7/20 20:59			3.805753362	5.042016766
2021/8/7 21:47	4.728132366	4.728132544				2021/7/16 22:18	3.83337564	3.831992008				2021/7/20 21:00			4.170974889	10.14408921
2021/8/7 21:48	4.654264877	4.652595413				2021/7/16 22:19	4.101594172	4.101594172				2021/7/20 21:01	3.590101	3.589985407
2021/8/7 21:49	4.654771189	4.654771189				2021/7/16 22:20	4.055009893	4.055229884				2021/7/20 21:02	3.795066427	3.797468423
2021/8/7 21:50	5.342831692	5.347593683				2021/7/16 22:21	4.07046083	4.07046083				2021/7/20 21:03	3.698000101	3.694581279
2021/8/7 21:51	5.483724056	5.486058952				2021/7/16 22:22	3.805101585	3.805101585				2021/7/20 21:04	3.870062596	3.874865156
2021/8/7 21:52	4.954582935	4.958677725				2021/7/16 22:23	4.043310241	4.043310241				2021/7/20 21:05	3.656471408	3.656471408
2021/8/7 21:53	5.555555703	5.550416311				2021/7/16 22:24	3.875560074	3.875560074				2021/7/20 21:06	3.764115419	3.764115419
2021/8/7 21:54	5.853658537	5.853658537				2021/7/16 22:25	3.985080728	3.983821527				2021/7/20 21:07	3.667635089	3.667635089
2021/8/7 21:55	5.685004486	5.685004486				2021/7/16 22:26	3.754693362	3.754693362				2021/7/20 21:08	3.839079634	3.804692459
2021/8/7 21:56	5.529953966	5.529953966				2021/7/16 22:27	3.548692726	3.551772421				2021/7/20 21:09	4.431718284	4.792332276
2021/8/7 21:57	5.245803967	5.243687304				2021/7/16 22:28	3.662596278	3.661569698				2021/7/20 21:10	3.037028752	3.862067052
2021/8/7 21:58	5.597014786	5.591798685				2021/7/16 22:29	4.081016584	4.081016524				2021/7/20 21:11	4.085555279	4.608692948
2021/8/7 21:59	5.926610737	5.926610723				2021/7/16 22:30	3.987399076	3.987399076				2021/7/20 21:12	4.198179885	4.240282657
2021/8/7 22:00	6.051929406	6.049026094				2021/7/16 22:31	3.596223861	3.507930293				2021/7/20 21:13	5.811204243	5.608701399
2021/8/7 22:01	5.553851807	5.556360641				2021/7/16 22:32	4.006836105	3.846148291				2021/7/20 21:14	4.70547831	4.641029194
2021/8/7 22:02	5.535055516	5.535055273				2021/7/16 22:33	3.458213275	3.388057152				2021/7/20 21:15	3.8929316	3.666666667
2021/8/7 22:03	5.417608304	5.412721091				2021/7/16 22:34	3.408162868	3.559516415				2021/7/20 21:16	3.30188832	3.622047599
2021/8/7 22:04	5.602240876	5.607476735				2021/7/16 22:35	4.258062201	4.085563461				2021/7/20 21:17	4.991107496	4.836543674
2021/8/7 22:05	4.758128419	4.754358205				2021/7/16 22:36	4.536128133	4.381704755				2021/7/20 21:18	4.632414709	4.363634262
2021/8/7 22:06	5.054759745	5.054759745				2021/7/16 22:37	3.638936594	3.413615075				2021/7/20 21:19	4.927834139	4.662489886
2021/8/7 22:07	5.231037585	5.231037585				2021/7/16 22:38	3.666666667	4.1048434				2021/7/20 21:20	3.735845435	3.432434104
2021/8/7 22:08	4.746835314	4.746835314				2021/7/16 22:39	3.715554733	3.144581636				2021/7/20 21:21	4.522857402	4.21052905
2021/8/7 22:09	4.71930615	4.971002415				2021/7/16 22:40	3.769226255	3.714279227				2021/7/20 21:22	4.216556331	4.373752668
2021/8/7 22:10	4.882017916	4.608221781				2021/7/16 22:41	4.104837446	4.786886613				2021/7/20 21:23	5.975830626	5.578945783
2021/8/7 22:11	5.123825773	5.318923576				2021/7/16 22:42	4.432434104	4.009612507				2021/7/20 21:24			5.11595256	10.3921127
2021/8/7 22:12	5.856516834	5.847953358				2021/7/16 22:43	3.38993875	3.899387441				2021/7/20 21:25			4.702436218	9.003364806
2021/8/7 22:13			5.652392466	5.657757382		2021/7/16 22:44	4.150757237	4.553181704				2021/7/20 21:26			12.23303884	12.23303884
2021/8/7 22:14	4.567359489	4.566652471				2021/7/16 22:45	4.027023776	4.144581636				2021/7/20 21:27			17.59530871	17.59530871
2021/8/7 22:15	4.305398238	4.143538528				2021/7/16 22:46	4.432294078	4.245485364				2021/7/20 21:28			21.3523136	21.42884512
2021/8/7 22:16	4.037685154	4.040404066				2021/7/16 22:47			11.09564352	8.215503622		2021/7/20 21:29			19.17213378	18.75000112
2021/8/7 22:17			12.44813357	12.44813234		2021/7/16 22:48			18.18248499	10.83032498		2021/7/20 21:30			19.67297736	19.35483931
2021/8/7 22:18			22.55639227	22.55639227		2021/7/16 22:49			16.90140981	16.5289251		2021/7/20 21:31			20.61953005	20.76124663
2021/8/7 22:19			26.25833318	26.37375267		2021/7/16 22:50			15.64603632	24.79338765		2021/7/20 21:32			12.79317682	28.30188195
2021/8/7 22:20			25.86206705	25.86206971		2021/7/16 22:51			11.16071412	15.26757165		2021/7/20 21:33			12.73891083	12.75240503
2021/8/7 22:21			25.86207237	25.86206971		2021/7/16 22:52			13.60544118	16.64358145		2021/7/20 21:34			11.51631469	12.07394682
2021/8/7 22:22			15.74976771	15.7709309		2021/7/16 22:53			7.97590812	18.18181713		2021/7/20 21:35			11.95219128	23.94238585
2021/8/7 22:23	6.382978659	6.389776449				2021/7/16 22:54			8.975124205	9.950249197		2021/7/20 21:36			6.085192615	29.1262144
2021/8/7 22:24	5.132591934	5.132592143				2021/7/16 22:55			4.833522822	6.160164416		2021/7/20 21:37			5.194805323	6.964768801
2021/8/7 22:25	4.909983718	4.905968921				2021/7/16 22:56			12.879332	12.87933268		2021/7/20 21:38			4.777070085	4.773269625
2021/8/7 22:26	5.439710014	5.439709779				2021/7/16 22:57			10.57827264	11.13172569		2021/7/20 21:39	4.072225917	4.07349496
2021/8/7 22:27	5.763736714	5.760986961				2021/7/16 22:58			8.517403461	8.523346427		2021/7/20 21:40			8.438818407	21.3745248
2021/8/7 22:28	4.359756128	4.358128216				2021/7/16 22:59			13.48559681	14.28571412		2021/7/20 21:41			4.914004899	6.898550751
2021/8/7 22:29	4.731861085	4.731861085				2021/7/16 23:00			13.77728561	14.11764706		2021/7/20 21:42			6.410256319	6.355932165
2021/8/7 22:30	5.73065888	5.73065888				2021/7/16 23:01			6.006391181	17.5438617		2021/7/20 21:43			11.83432024	11.8110238
2021/8/7 22:31	5.312924404	5.306332834				2021/7/16 23:02			9.049773599	11.51631469		2021/7/20 21:44			12.61595551	20.03478409
2021/8/7 22:32	5.37153085	5.37153085				2021/7/16 23:03			6.600659955	6.600659955		2021/7/20 21:45			10.46697155	10.84990917
2021/8/7 22:33	5.895752992	5.895752858				2021/7/16 23:04			3.524517792	3.524517741		2021/7/20 21:46			10.34495025	11.27819512
2021/8/7 22:34	5.115089506	5.115089506				2021/7/16 23:05	4.54194608	4.545389445				2021/7/20 21:47			14.88833669	14.88833846
2021/8/7 22:35	4.842614878	4.83870964				2021/7/16 23:06	3.843058496	3.844320973				2021/7/20 21:48			7.042253537	10.98901091
2021/8/7 22:36	5.029337876	5.029337675				2021/7/16 23:07	4.074447336	4.075711525				2021/7/20 21:49			6.655576013	6.31323762
2021/8/7 22:37	4.938271566	4.934210395				2021/7/16 23:08	3.711825497	3.731343191				2021/7/20 21:50			7.241586283	10.39861355
2021/8/7 22:38	5.042016766	5.042016766				2021/7/16 23:09	4.049312195	3.880983173				2021/7/20 21:51			9.771987183	13.33333333
2021/8/7 22:39	5.080440329	5.080440329				2021/7/16 23:10	4.028340093	4.027108171				2021/7/20 21:52			12.68498938	18.9820368
2021/8/7 22:40	5.025125604	5.025125604				2021/7/16 23:11	4.055557971	4.052818478				2021/7/20 21:53			18.92744434	12.82051329
2021/8/7 22:41	4.658385052	4.658385052				2021/7/16 23:12	3.924668543	3.924525996				2021/7/20 21:54			20.5832529	18.07228822
2021/8/7 22:42	4.382343929	4.382343929				2021/7/16 23:13	4.473027733	4.471288847				2021/7/20 21:55			17.95491	22.77121091
2021/8/7 22:43	4.329004287	4.329004287				2021/7/16 23:14	4.162343435	4.162343436				2021/7/20 21:56			19.35483931	7.450216432
2021/8/7 22:44	5.128205003	5.132591934				2021/7/16 23:15	3.901704687	3.900407155				2021/7/20 21:57			21.12780722	21.89781205
2021/8/7 22:45	4.874841539	4.873073159				2021/7/16 23:16	3.897683379	15.43299264				2021/7/20 21:58			16.94915273	17.21667871
2021/8/7 22:46	4.78468901	4.780876603				2021/7/16 23:17	4.003837816	4.003973233				2021/7/20 21:59			13.50037986	13.77815738
2021/8/7 22:47	5.474721194	5.477068498				2021/7/16 23:18	3.84204254	3.843359174				2021/7/20 22:00			10.7334523	18.71502376
2021/8/7 22:48			8.353071633	8.746355515		2021/7/16 23:19	4.484305054	6.63438569				2021/7/20 22:01			8.318248725	26.90582937
2021/8/7 22:49	8.141112745	7.967137447				2021/7/16 23:20	3.784381841	3.997335049				2021/7/20 22:02			9.066152091	30.55037435
2021/8/7 22:50	5	5				2021/7/16 23:21	3.562945437	3.565062405				2021/7/20 22:03	5.244759335	5.237912369
2021/8/7 22:51	4.507888663	4.507888825				2021/7/16 23:22	3.438803089	3.999653766				2021/7/20 22:04	5.328596695	5.32859692
2021/8/7 22:52	4.477681685	4.479447429				2021/7/16 23:23	3.71747215	7.352941314				2021/7/20 22:05	4.720692354	4.716981033
2021/8/7 22:53	4.987531085	4.987531283				2021/7/16 23:24	4.470168566	3.668159759				2021/7/20 22:06	4.647373323	4.647373414
2021/8/7 22:54			5.331049183	5.331015514		2021/7/16 23:25	3.424657538	3.424657538				2021/7/20 22:07	4.385964967	4.389173501
2021/8/7 22:55	3.786016172	3.787278595				2021/7/16 23:26	3.708281869	7.019402891				2021/7/20 22:08	4.500126537	4.467609886
2021/8/7 22:56	3.627569537	3.631961263				2021/7/16 23:27	3.539823049	3.166021801				2021/7/20 22:09	4.216444126	4.185784382
2021/8/7 22:57	4.065460462	4.066810945				2021/7/16 23:28	3.678724722	3.133786399				2021/7/20 22:10	4.231700488	4.23147141
2021/8/7 22:58			19.83519941	19.80219607		2021/7/16 23:29	3.165471772	3.432434104				2021/7/20 22:11	4.343133104	4.343133104
2021/8/7 22:59			24.09638776	24.1935482		2021/7/16 23:30	3.595308705	3.250006519				2021/7/20 22:12	3.938945298	3.938945298
2021/8/7 23:00			25.21008787	25.21008282		2021/7/16 23:31	3.770171152	3.883725185				2021/7/20 22:13	3.787742958	3.787742954
2021/8/7 23:01			25.6960515	25.7510738		2021/7/16 23:32	3.149172319	3.254107949				2021/7/20 22:14	3.715740105	3.490683509
2021/8/7 23:02			18.92744434	18.98734269		2021/7/16 23:33	4.010818672	3.999999007				2021/7/20 22:15	3.802281433	3.050096786
2021/8/7 23:03			9.313160368	9.313160368		2021/7/16 23:34	3.608692948	3.544905206				2021/7/20 22:16	3.663003637	3.731525055
2021/8/7 23:04			11.23595574	9.360374638		2021/7/16 23:35	3.692138301	3.880703944				2021/7/20 22:17	4.527844634	4.088085667
2021/8/7 23:05	5.267778815	5.27240768				2021/7/16 23:36	4.253518857	4.89830545				2021/7/20 22:18	3.608714802	3.314879587
2021/8/7 23:06	4.611836967	4.611837136				2021/7/16 23:37	4.526968166	4.519553787				2021/7/20 22:19	3.073132947	2.842254838
2021/8/7 23:07	4.78468901	4.784688828				2021/7/16 23:38	3.883725185	3.604770729				2021/7/20 22:20	4.120766239	3.220611896
2021/8/7 23:08	5.004170237	5.004170038				2021/7/16 23:39	3.708131875	3.588798129				2021/7/20 22:21	4.483146645	4.303030011
2021/8/7 23:09	5.885477003	5.888403454				2021/7/16 23:40	3.582691552	3.334029388				2021/7/20 22:22	5.896267136	5.413607233
2021/8/7 23:10	6.070935059	6.071109056				2021/7/16 23:41	3.469417809	3.5847149				2021/7/20 22:23	7.509680806	7.608618302
2021/8/7 23:11	6.383441017	6.376454716				2021/7/16 23:42	4.364975234	4.850749951				2021/7/20 22:24	5.539980591	5.619413999
2021/8/7 23:12	5.753165447	5.753165447				2021/7/16 23:43	3.715554733	3.482753707				2021/7/20 22:25	5.682080542	5.545728052
2021/8/7 23:13	5.194805323	5.194805109				2021/7/16 23:44	3.473684706	3.520599913				2021/7/20 22:26	7.617923835	7.037039653
2021/8/7 23:14	4.846526611	4.846526611				2021/7/16 23:45	4.409364699	4.217739967				2021/7/20 22:27	4.500002235	4.793387648
2021/8/7 23:15	6.095031711	6.09807102				2021/7/16 23:46			6.382978982	16.16122224		2021/7/20 22:28	5.93748614	5.575851283
2021/8/7 23:16	6.040674243	6.040674243				2021/7/16 23:47			5.226480828	21.52267201		2021/7/20 22:29			30.76923378	4.362447338
2021/8/7 23:17	5.866919002	5.861186047				2021/7/16 23:48			13.85681318	21.05263228		2021/7/20 22:30			6.211180222	6.224066168
2021/8/7 23:18	5.333333333	5.333333333				2021/7/16 23:49			12.5786164	19.06924749		2021/7/20 22:31			14.13562291	16.94915273
2021/8/7 23:19	5.27240768	5.27240768				2021/7/16 23:50			14.88833846	15.74803173		2021/7/20 22:32			15.58441404	15.968742
2021/8/7 23:20	4.731861263	4.728132366				2021/7/16 23:51			15.83113472	25.42372738		2021/7/20 22:33			20.9790235	21.3523136
2021/8/7 23:21	4.905968921	4.905968921				2021/7/16 23:52			16.3487735	24.69135492		2021/7/20 22:34			20.76124321	9.433962773
2021/8/7 23:22	4.551521796	4.551521796				2021/7/16 23:53			14.11764706	15.95744584		2021/7/20 22:35			20.30509225	16.94915273
2021/8/7 23:23	4.691164987	4.691164987				2021/7/16 23:54			13.86043481	16.90438855		2021/7/20 22:36			15.95755972	21.77923101
2021/8/7 23:24	4.359240672	4.359240672				2021/7/16 23:55			14.46799579	25.6714345		2021/7/20 22:37			15.02870705	20.06689117
2021/8/7 23:25	4.477611908	4.477611908				2021/7/16 23:56			14.70809154	24.59016336		2021/7/20 22:38			17.91044827	20.73287367
2021/8/7 23:26	4.386991316	4.392219578				2021/7/16 23:57			6.703910757	16.80672188		2021/7/20 22:39			17.59530871	19.64251228
2021/8/7 23:27	4.31502188	4.313463603				2021/7/16 23:58			6.410256319	16.75977689		2021/7/20 22:40			18.01948095	19.41747477
2021/8/7 23:28	4.333191579	4.330060348				2021/7/16 23:59			6.496043718	17.01368832		2021/7/20 22:41			17.44245099	19.51348615
2021/8/7 23:29			4.160887772	4.160887634		2021/7/17 0:00			7.994702289	7.994702034		2021/7/20 22:42			17.34104027	17.75147869
2021/8/7 23:30	12.44813234	12.50048842				2021/7/17 0:01			4.078100077	4.07810021		2021/7/20 22:43			19.67403488	7.968127773
2021/8/7 23:31			20.76223924	20.76224098		2021/7/17 0:02	4.004754254	4.003312472				2021/7/20 22:44			17.7778168	15.67801798
2021/8/7 23:32			24.69135977	24.79338765		2021/7/17 0:03	3.754787523	3.753601524				2021/7/20 22:45			20.94247209	17.14285714
2021/8/7 23:33			26.31578705	26.31578705		2021/7/17 0:04	3.850549607	3.849519483				2021/7/20 22:46			19.51224641	19.6078435
2021/8/7 23:34			26.54866988	26.43171828		2021/7/17 0:05	4.016253049	4.016398777				2021/7/20 22:47			15.66964225	16.04278173
2021/8/7 23:35			20.33898437	20.30462719		2021/7/17 0:06	3.801960949	3.801960889				2021/7/20 22:48			12.93103485	12.95896296
2021/8/7 23:36			12.78484617	10.79136702		2021/7/17 0:07	3.956603045	3.960568634				2021/7/20 22:49			11.29979532	14.11772414
2021/8/7 23:37			12.18805081	12.18040018		2021/7/17 0:08	3.944773166	3.944773166				2021/7/20 22:50			6.486486486	13.29476233
2021/8/7 23:38			16.94915273	11.1731846		2021/7/17 0:09	3.67562786	3.675627811				2021/7/20 22:51			12.46120556	31.91489977
2021/8/7 23:39			11.01338952	10.6305722		2021/7/17 0:10	3.790368403	3.789159884				2021/7/20 22:52	5.581395349	5.581395349
2021/8/7 23:40	4.662004703	4.662004531				2021/7/17 0:11	3.719872576	3.718660817				2021/7/20 22:53	5.573648337	5.573648337
2021/8/7 23:41	3.872555932	3.868883676				2021/7/17 0:12	4.200256257	4.201853443				2021/7/20 22:54	5.119454017	5.123825773
2021/8/7 23:42	4.484555394	4.48290568				2021/7/17 0:13	3.883632395	3.884076421				2021/7/20 22:55	5.059022069	5.054759745
2021/8/7 23:43	5.042016766	5.054817349				2021/7/17 0:14	3.977518945	3.978677053				2021/7/20 22:56	4.866180079	4.870129802
2021/8/7 23:44	5.016722392	4.99168054				2021/7/17 0:15	4.043484516	4.041907983				2021/7/20 22:57	4.8	4.8
2021/8/7 23:45	5.221866949	5.464480865				2021/7/17 0:16	3.792669041	3.791472589				2021/7/20 22:58	4.631123515	4.758128599
2021/8/7 23:46	4.987531085	4.98338872				2021/7/17 0:17	3.938310538	3.939592904				2021/7/20 22:59	4.691164987	4.571101778
2021/8/7 23:47	4.819277182	4.819276998				2021/7/17 0:18	3.67197059	4.189257939				2021/7/20 23:00	4.417307556	4.418839142
2021/8/7 23:48	4.827031257	4.83091803				2021/7/17 0:19	3.604482528	3.543859258				2021/7/20 23:01	4.484304894	4.484305054
2021/8/7 23:49	5.415162492	5.410279457				2021/7/17 0:20	3.030303001	5.891831291				2021/7/20 23:02	4.279655009	4.281171541
2021/8/7 23:50	4.709576223	4.709576223				2021/7/17 0:21	3.401194704	5.97014914				2021/7/20 23:03			4.311921006	5.872698483
2021/8/7 23:51	4.901960685	4.901960685				2021/7/17 0:22	3.78687807	3.29149535				2021/7/20 23:04			4.796162982	6.543799968
2021/8/7 23:52	5.244755219	5.244755219				2021/7/17 0:23	3.150757237	3.798194996				2021/7/20 23:05			4.201680611	4.201680611
2021/8/7 23:53	4.987531085	4.98338872				2021/7/17 0:24	3.682983786	3.769233779				2021/7/20 23:06			4.71180938	8.042895401
2021/8/7 23:54	5.050505205	5.050505002				2021/7/17 0:25	3.77777974	3.857144682				2021/7/20 23:07			8.870020385	8.131602014
2021/8/7 23:55	4.938271566	4.938271566				2021/7/17 0:26	3.473684706	3.384233996				2021/7/20 23:08			12.38496987	12.4999995
2021/8/7 23:56	4.720692354	4.724409342				2021/7/17 0:27	4.244077459	4.975993946				2021/7/20 23:09			12.0240475	13.98601411
2021/8/7 23:57	5.115089506	5.11073243				2021/7/17 0:28	3.918503992	3.574021612				2021/7/20 23:10			12.6470845	14.28571331
2021/8/7 23:58	4.385964814	4.389173348				2021/7/17 0:29	3.571429869	3.333338632				2021/7/20 23:11			14.42516131	14.77832533
2021/8/7 23:59	4.89396402	4.889975558				2021/7/17 0:30	3.743270831	3.682080542				2021/7/20 23:12			17.7299393	18.20945102
2021/8/8 0:00	4.984905119	4.984905221				2021/7/17 0:31	4.106928178	3.914891674				2021/7/20 23:13			16.39344331	11.51631469
2021/8/8 0:01	4.672897141	4.669260735				2021/7/17 0:32	3.974685378	3.682080542				2021/7/20 23:14			20.06689117	5.545286418
2021/8/8 0:02	4.439947505	4.285714286				2021/7/17 0:33	4.144581636	4.816325736				2021/7/20 23:15			17.72715376	12.96505314
2021/8/8 0:03	4.201680611	4.368131876				2021/7/17 0:34	3.500986451	3.927834139				2021/7/20 23:16			17.85714468	13.48433733
2021/8/8 0:04	4.594312706	4.592482958				2021/7/17 0:35	3.351579098	3.641508619				2021/7/20 23:17			19.86754979	19.23076994
2021/8/8 0:05	4.213483214	4.210526316				2021/7/17 0:36	4.153856311	4.526292568				2021/7/20 23:18			18.46153846	21.08433698
2021/8/8 0:06	4.097042134	4.101209934				2021/7/17 0:37	3.785240836	3.809813367				2021/7/20 23:19			18.89768494	18.63353883
2021/8/8 0:07	3.983219258	3.984571487				2021/7/17 0:38	3.707861195	3.735845435				2021/7/20 23:20			20.4778169	24.22445365
2021/8/8 0:08	3.694581224	3.694581333				2021/7/17 0:39	4.009523364	4.090904658				2021/7/20 23:21			17.29106733	15.66478308
2021/8/8 0:09			19.6078435	14.49824534		2021/7/17 0:40	4.243291822	4.303030011				2021/7/20 23:22			14.42307745	15.34777796
2021/8/8 0:10			24.54490767	24.1935482		2021/7/17 0:41	4.432434104	4.144571253				2021/7/20 23:23			15.15161071	15.42416316
2021/8/8 0:11			25.91804949	25.86206971		2021/7/17 0:42	3.690739041	3.553181704				2021/7/20 23:24			11.15241612	21.93791503
2021/8/8 0:12			26.2008738	26.31578705		2021/7/17 0:43	4.931823503	4.746033989				2021/7/20 23:25			9.273570625	9.287925642
2021/8/8 0:13			22.22221987	22.22222379		2021/7/17 0:44	6.250000062	4.165125605				2021/7/20 23:26			9.345884982	13.64441337
2021/8/8 0:14			18.29268176	18.29268442		2021/7/17 0:45			15.91915161	7.566203996		2021/7/20 23:27			7.125890672	7.327060643
2021/8/8 0:15			13.20748343	13.22322842		2021/7/17 0:46			19.44899737	8.720930087		2021/7/20 23:28			6.718194435	7.109004691
2021/8/8 0:16			15.8338905	14.59854137		2021/7/17 0:47			19.41747477	13.4831452		2021/7/20 23:29			8.170825283	32.2589946
2021/8/8 0:17			14.21800858	9.894806621		2021/7/17 0:48			17.1919782	12.7388534		2021/7/20 23:30			4.51236924	4.513130516
2021/8/8 0:18			16.55251142	16.55251142		2021/7/17 0:49			15.30701869	21.35230998		2021/7/20 23:31			4.467609727	27.4252791
2021/8/8 0:19			8.7336246	8.995502146		2021/7/17 0:50			16.17250657	16.21633446		2021/7/20 23:32			5.357142948	5.35714272
2021/8/8 0:20			9.868421176	8.802077358		2021/7/17 0:51			16.39344117	16.21621601		2021/7/20 23:33			5.395753326	5.623242696
2021/8/8 0:21			8.157749748	8.141112745		2021/7/17 0:52			14.88833846	22.14022109		2021/7/20 23:34			4.18699067	6.790581188
2021/8/8 0:22	3.876130683	3.876130802				2021/7/17 0:53			16.48351709	17.09415589		2021/7/20 23:35			4.521477022	4.72440952
2021/8/8 0:23	4.028437519	4.028437521				2021/7/17 0:54			13.92111387	15.81249969		2021/7/20 23:36	3.694581224	3.694581333
2021/8/8 0:24	4.198906943	4.198906873				2021/7/17 0:55			10.55289134	15		2021/7/20 23:37			4.184100513	23.78988084
2021/8/8 0:25	3.722777736	3.722842217				2021/7/17 0:56			14.38848895	14.42315997		2021/7/20 23:38			4.104243638	4.102863822
2021/8/8 0:26	4.17440171	4.175918309				2021/7/17 0:57			8.65805344	13.79310375		2021/7/20 23:39			3.260869633	3.260869548
2021/8/8 0:27	4.626060214	4.626060044				2021/7/17 0:58			7.479914168	10.41919296		2021/7/20 23:40			4.792332276	32.25807047
2021/8/8 0:28	4.333943664	4.333943814				2021/7/17 0:59			12.06236082	13.88888987		2021/7/20 23:41			3.44931515	7.519420147
2021/8/8 0:29	4.766195252	4.768129108				2021/7/17 1:00			10.6163701	16.71309121		2021/7/20 23:42			9.793193881	11.56783019
2021/8/8 0:30	4.669260735	4.672897141				2021/7/17 1:01			11.09057235	11.49425334		2021/7/20 23:43			3.793876106	3.799873347
2021/8/8 0:31	4.926108444	4.926108251				2021/7/17 1:02			10.92896126	13.6630489		2021/7/20 23:44			9.355781477	9.313725767
2021/8/8 0:32	4.716981033	4.71698121				2021/7/17 1:03			5.952943109	5.952943243		2021/7/20 23:45			13.13816173	13.48314665
2021/8/8 0:33	4.618644091	5				2021/7/17 1:04			8.819532726	10.0875213		2021/7/20 23:46			15.0972303	15.98212335
2021/8/8 0:34	4.566210092	4.554132924				2021/7/17 1:05			10.37412709	24.69135977		2021/7/20 23:47			11.45038218	12.3084245
2021/8/8 0:35	4.882017916	4.885993592				2021/7/17 1:06			5.700258669	9.244992622		2021/7/20 23:48			10.27397233	12.75563246
2021/8/8 0:36	4.312575751	4.3668123				2021/7/17 1:07			10.68779994	11.69590617		2021/7/20 23:49			9.331350247	15.15151501
2021/8/8 0:37	4.68384077	4.689332458				2021/7/17 1:08			6.534373549	14.42307745		2021/7/20 23:50			10.94890602	16.57433288
2021/8/8 0:38	4.866179891	4.866180079				2021/7/17 1:09			5.531247021	10.92896126		2021/7/20 23:51			14.2873302	22.6027983
2021/8/8 0:39	4.626060044	4.626060044				2021/7/17 1:10			11.62790732	23.25581464		2021/7/20 23:52			12.1645842	25.12043343
2021/8/8 0:40	4.16848056	4.16848049				2021/7/17 1:11			12.11254485	23.75242034		2021/7/20 23:53			14.2400604	17.85935558
2021/8/8 0:41	4.17491339	4.169622452				2021/7/17 1:12			11.09436345	23.07692392		2021/7/20 23:54			13.60572174	15.83113472
2021/8/8 0:42	4.494382055	4.491017919				2021/7/17 1:13			8.119079984	26.2008738		2021/7/20 23:55			14.08450629	15.58441597
2021/8/8 0:43	4.637009453	4.637009456				2021/7/17 1:14			8.208559751	15.46391707		2021/7/20 23:56			16.46093641	21.12676298
2021/8/8 0:44	4.347826027	4.347826027				2021/7/17 1:15			12.0240475	25.67102876		2021/7/20 23:57			16.48351493	17.85935421
2021/8/8 0:45	5.57620806	5.571030651				2021/7/17 1:16			6.129220778	21.1719877		2021/7/20 23:58			11.97604736	13.48314665
2021/8/8 0:46	5.203816252	5.203816252				2021/7/17 1:17			8.397856219	23.25721011		2021/7/20 23:59			9.433962066	26.2008738
2021/8/8 0:47			7.11113714	7.114980783		2021/7/17 1:18			8.152173765	18.96117778		2021/7/21 0:00			6.058671422	6.0551155
2021/8/8 0:48	5.597015035	5.602240876				2021/7/17 1:19			8.23679112	24.95331014		2021/7/21 0:01			5.943572838	30.08444922
2021/8/8 0:49			4.875715103	4.875715103		2021/7/17 1:20			6.993007055	32.52630098		2021/7/21 0:02			5.603209814	6.410256319
2021/8/8 0:50	6.397903953	6.571741772				2021/7/17 1:21			7.100591476	18.34862396		2021/7/21 0:03	4.429684334	4.429684334
2021/8/8 0:51	21.14775707	3.908794813				2021/7/17 1:22			6.009605769	23.80952399		2021/7/21 0:04			4.242112835	4.242112835
2021/8/8 0:52	3.963011799	3.963011924				2021/7/17 1:23			6.864988738	16.43835573		2021/7/21 0:05	4.015578817	4.014172361
2021/8/8 0:53	3.817411795	3.817411795				2021/7/17 1:24			9.139508263	23.32449429		2021/7/21 0:06	4.250887167	4.250887096
2021/8/8 0:54	4.172857242	4.213483214				2021/7/17 1:25			6.795017046	23.62241		2021/7/21 0:07	3.890766034	3.890766092
2021/8/8 0:55	4.51807238	4.546122463				2021/7/17 1:26			7.566203996	28.51144176		2021/7/21 0:08	4.306101928	4.306102008
2021/8/8 0:56	4.188195043	4.192443334				2021/7/17 1:27			7.313225587	21.58273589		2021/7/21 0:09	4.316546733	4.313443465
2021/8/8 0:57	4.611837136	4.608294938				2021/7/17 1:28			6.12244886	19.54397588		2021/7/21 0:10	4.227482977	4.227482977
2021/8/8 0:58			14.49275409	14.45783099		2021/7/17 1:29			10.34467416	22.67250893		2021/7/21 0:11	3.667481633	3.669724792
2021/8/8 0:59			22.55638823	22.47190947		2021/7/17 1:30			7.347402633	18.40490938		2021/7/21 0:12	3.759398487	3.833865791
2021/8/8 1:00			25.21008535	25.21008282		2021/7/17 1:31			8.693996491	29.70297058		2021/7/21 0:13	3.663003637	3.76665793
2021/8/8 1:01			25.42372738	25.42372738		2021/7/17 1:32			8.498583638	20.91227136		2021/7/21 0:14	5.214088943	5.862072367
2021/8/8 1:02			24.84482737	24.84482737		2021/7/17 1:33			6.84931489	23.52941		2021/7/21 0:15	5.708138425	5.441862593
2021/8/8 1:03			24.59016336	24.59016336		2021/7/17 1:34			5.054759948	26.54867548		2021/7/21 0:16	4.889571179	4.989660826
2021/8/8 1:04			20.68965449	21.20141043		2021/7/17 1:35			4.846526798	23.89094611		2021/7/21 0:17	5.715413053	5.905829366
2021/8/8 1:05			13.18681402	13.47414149		2021/7/17 1:36			4.995155722	21.42857362		2021/7/21 0:18			3.770484078	16.17250657
2021/8/8 1:06			11.82695512	10.23890762		2021/7/17 1:37			3.936439899	27.90697551		2021/7/21 0:19			3.836317168	3.836317168
2021/8/8 1:07	5.172413836	5.172413836				2021/7/17 1:38			3.768934861	32.25807047		2021/7/21 0:20			4.169562235	4.166666639
2021/8/8 1:08	4.643962821	4.643962821				2021/7/17 1:39			4.285714286	15.62499938		2021/7/21 0:21			8.820948319	21.3523136
2021/8/8 1:09	4.995836707	4.99168054				2021/7/17 1:40			10.05025081	25.20703923		2021/7/21 0:22			11.96840276	11.96840276
2021/8/8 1:10	5.730659141	5.730659141				2021/7/17 1:41			7.043797037	27.77777974		2021/7/21 0:23			15.90634529	15.88646928
2021/8/8 1:11	5.203820059	5.201569333				2021/7/17 1:42			8.226310632	26.08695436		2021/7/21 0:24			17.64843236	20.20202163
2021/8/8 1:12	4.832870449	4.832870541				2021/7/17 1:43			8.789426381	27.79922682		2021/7/21 0:25			20.44298988	3.033367005
2021/8/8 1:13	5.522548226	5.522548245				2021/7/17 1:44			5.576208307	19.7122991		2021/7/21 0:26			20.37404345	4.313674408
2021/8/8 1:14	6.282784544	6.279477794				2021/7/17 1:45			11.18640482	27.81593311		2021/7/21 0:27			18.40490668	16.66666711
2021/8/8 1:15	5.976813085	5.97681294				2021/7/17 1:46			8.320353813	22.64150862		2021/7/21 0:28			21.46697513	17.14285714
2021/8/8 1:16	5.410279689	5.232213659				2021/7/17 1:47			5.163511238	15.26717624		2021/7/21 0:29			14.85075953	17.59530871
2021/8/8 1:17	5.054763535	5.054759745				2021/7/17 1:48			11.09091388	15.14850213		2021/7/21 0:30			10.36269352	19.10808688
2021/8/8 1:18	5.555555457	5.550416311				2021/7/17 1:49			8.670520136	11.45038114		2021/7/21 0:31			7.246757154	7.3081718
2021/8/8 1:19	5.561182041	5.558559338				2021/7/17 1:50			5.726365315	20.90592418		2021/7/21 0:32			6.668774325	8.995502146
2021/8/8 1:20	4.776326116	4.930156091				2021/7/17 1:51			12.37113366	23.34630627		2021/7/21 0:33			5.25394042	6.786641892
2021/8/8 1:21	5.059021865	4.882742814				2021/7/17 1:52			10.2189908	32.56074265		2021/7/21 0:34			5.528129433	15
2021/8/8 1:22	4.846526611	4.846526611				2021/7/17 1:53			6.644721843	12.34567867		2021/7/21 0:35			5.050505002	15.87301499
2021/8/8 1:23	4.954582935	4.954582935				2021/7/17 1:54			5.464480865	27.73458188		2021/7/21 0:36			3.751480566	3.751480566
2021/8/8 1:24	4.702194273	4.702194449				2021/7/17 1:55			4.343520071	25.21008787		2021/7/21 0:37	3.883495074	3.883495074
2021/8/8 1:25	4.930156091	4.930156091				2021/7/17 1:56			4.464285695	27.1493208		2021/7/21 0:38	3.886090224	3.886090224
2021/8/8 1:26	4.676564957	4.674752317				2021/7/17 1:57			4.258544875	11.95219128		2021/7/21 0:39	3.775044202	3.773837215
2021/8/8 1:27			5.3469949	5.349467548		2021/7/17 1:58			6.536014811	23.90438483		2021/7/21 0:40	3.903873804	3.903873804
2021/8/8 1:28	4.823151103	4.827031442				2021/7/17 1:59			9.63081859	18.46153846		2021/7/21 0:41	3.802275329	3.802275329
2021/8/8 1:29	5.263157851	5.263157851				2021/7/17 2:00			7.370770022	26.88452437		2021/7/21 0:42	4.040405834	4.040405834
2021/8/8 1:30	4.392386579	4.389173348				2021/7/17 2:01			8.651594862	29.35280387		2021/7/21 0:43	3.934712158	3.439097562
2021/8/8 1:31	4.277602052	4.271607353				2021/7/17 2:02			10.01669408	14.20120284		2021/7/21 0:44	3.947658819	7.263922736
2021/8/8 1:32	4.412737103	4.414244975				2021/7/17 2:03			11.21495347	18.57585128		2021/7/21 0:45	4.115987008	7.420777393
2021/8/8 1:33	4.294917745	4.294917745				2021/7/17 2:04			9.469761978	22.37560689		2021/7/21 0:46	3.759398487	3.761755531
2021/8/8 1:34	4.231692348	4.231692348				2021/7/17 2:05			12.60860356	23.51413232		2021/7/21 0:47	3.754068378	3.754068357
2021/8/8 1:35	4.214233395	4.214233391				2021/7/17 2:06			12.21995965	4.216444126		2021/7/21 0:48	3.735475744	3.735475694
2021/8/8 1:36	3.843696219	3.848622516				2021/7/17 2:07			11.90476199	21.58273218		2021/7/21 0:49	3.715170257	3.880983173
2021/8/8 1:37	4.095218852	4.096572834				2021/7/17 2:08			8.784773158	19.23076994		2021/7/21 0:50	3.907883366	7.606501009
2021/8/8 1:38	3.762965076	3.775959642				2021/7/17 2:09			7.237899037	21.42856997		2021/7/21 0:51			7.033580783	25.97135667
2021/8/8 1:39	3.38028169	4.643962821				2021/7/17 2:10			8.308831811	19.29260367		2021/7/21 0:52			10.25641042	12.5523007
2021/8/8 1:40			5.668142826	6.681514462		2021/7/17 2:11			4.465723822	29.55664719		2021/7/21 0:53			16.12949835	16.15100393
2021/8/8 1:41	5.782085632	5.779204755				2021/7/17 2:12			4.622496141	26.90582937		2021/7/21 0:54			17.7005007	17.75210151
2021/8/8 1:42	3.920923959	3.91961087				2021/7/17 2:13			8.784773158	11.5384609		2021/7/21 0:55			16.84225532	17.94624161
2021/8/8 1:43	4.73307116	5				2021/7/17 2:14			8.480603719	19.29653262		2021/7/21 0:56			16.57458398	18.12688853
2021/8/8 1:44			21.201414	21.27659445		2021/7/17 2:15			7.500046653	25.1251029		2021/7/21 0:57			15.07537681	17.96407104
2021/8/8 1:45			24.04819388	24.04819157		2021/7/17 2:16			7.042253537	26.31579256		2021/7/21 0:58			9.188361114	18.12688853
2021/8/8 1:46			25.21008282	25.21008282		2021/7/17 2:17			8.641752664	29.55665413		2021/7/21 0:59			9.584664186	27.38614859
2021/8/8 1:47			25.21008282	25.21008787		2021/7/17 2:18			7.142857062	24.75079161		2021/7/21 1:00			5.309734424	9.615384233
2021/8/8 1:48			22.64150862	22.64151269		2021/7/17 2:19			8.817829705	20.68965449		2021/7/21 1:01			6.410256319	18.90331061
2021/8/8 1:49			11.56069351	11.5384609		2021/7/17 2:20			10.75299913	24.48979782		2021/7/21 1:02	3.775959642	3.775959755
2021/8/8 1:50	5.826033537	5.828931159				2021/7/17 2:21			11.77762304	18.98733982		2021/7/21 1:03			3.52180982	3.518013901
2021/8/8 1:51	4.626282888	4.628043067				2021/7/17 2:22			6.512771227	16.0857908		2021/7/21 1:04	3.648433778	3.651571891
2021/8/8 1:52	4.316546733	4.316546881				2021/7/17 2:23			10.28485902	13.51436396		2021/7/21 1:05	3.988459208	3.985809389
2021/8/8 1:53	4.507888825	4.511278131				2021/7/17 2:24			11.77653469	22.33046715		2021/7/21 1:06	3.968253998	3.941111577
2021/8/8 1:54	4.416641368	4.416641445				2021/7/17 2:25			7.563021154	23.80952399		2021/7/21 1:07	4.048582949	4.222093657
2021/8/8 1:55	4.548900663	4.548900663				2021/7/17 2:26			7.246376628	11.52887541		2021/7/21 1:08	4.273558412	4.273558485
2021/8/8 1:56	4.60550683	4.610347838				2021/7/17 2:27			12	19.70793369		2021/7/21 1:09	3.818005174	3.818005174
2021/8/8 1:57	4.676539389	4.676539389				2021/7/17 2:28			5.30560479	5.540166		2021/7/21 1:10	4.120362279	4.120362275
2021/8/8 1:58	4.495015628	4.495257523				2021/7/17 2:29			9.060865579	16.21336783		2021/7/21 1:11	6.917721842	4.041562066
2021/8/8 1:59	4.548900663	4.548900663				2021/7/17 2:30			6.019285769	27.02702958		2021/7/21 1:12	3.966994605	3.966977264
2021/8/8 2:00	4.672897314	4.669260735				2021/7/17 2:31			5.042016968	33.52373888		2021/7/21 1:13	3.831417604	3.831417545
2021/8/8 2:01	4.670534337	4.668559475				2021/7/17 2:32			5.55350165	10.29159449		2021/7/21 1:14	3.778337504	3.778337504
2021/8/8 2:02	4.626060044	4.629629616				2021/7/17 2:33			9.803921752	9.803920988		2021/7/21 1:15	3.877969898	3.877969898
2021/8/8 2:03	4.698512145	4.702194273				2021/7/17 2:34			4.823151103	14.39118146		2021/7/21 1:16	3.628214812	3.745318357
2021/8/8 2:04	4.497975983	4.497975983				2021/7/17 2:35			4.576659159	21.98864506		2021/7/21 1:17	4.276550186	30.86745367
2021/8/8 2:05	4.918032864	4.918032864				2021/7/17 2:36			3.821303374	26.37681322		2021/7/21 1:18	3.681918403	3.681918403
2021/8/8 2:06	4.850444669	4.862236569				2021/7/17 2:37			4.451038569	27.77777974		2021/7/21 1:19	3.463998287	3.77777974
2021/8/8 2:07	4.421863864	4.421808552				2021/7/17 2:38			5.112501693	31.08808567		2021/7/21 1:20	4.390243524	4.462783116
2021/8/8 2:08	4.524886962	4.5248868				2021/7/17 2:39			3.777050213	31.84838547		2021/7/21 1:21	3.432494275	4.062288428
2021/8/8 2:09	4.678176291	4.68007057				2021/7/17 2:40			4.145130974	27.02702958		2021/7/21 1:22			3.288391033	3.289266186
2021/8/8 2:10	4.329004287	4.325883237				2021/7/17 2:41			7.569300889	29.205551		2021/7/21 1:23			8.316264951	8.311652932
2021/8/8 2:11	4.247027685	4.245593934				2021/7/17 2:42			4.389173348	23.69524086		2021/7/21 1:24			16.71309121	18.33603897
2021/8/8 2:12	4.015551716	4.015551716				2021/7/17 2:43			4.566349645	17.54385926		2021/7/21 1:25			16.75977689	17.00057805
2021/8/8 2:13	4.038026902	4.036724176				2021/7/17 2:44			4.754358205	26.39751442		2021/7/21 1:26			18.46153846	18.721887
2021/8/8 2:14	4.010695177	4.008016088				2021/7/17 2:45			7.088308759	20.84080638		2021/7/21 1:27			20.33898108	20.94247209
2021/8/8 2:15	4.444444444	4.444444444				2021/7/17 2:46			4.026845612	7.211642613		2021/7/21 1:28			12.00043201	11.69590617
2021/8/8 2:16	4.294810942	4.294810942				2021/7/17 2:47			3.581811529	23.65495826		2021/7/21 1:29			14.73900362	16.24890092
2021/8/8 2:17	4.452675676	4.452675676				2021/7/17 2:48			19.29260367	30		2021/7/21 1:30			17.69926851	18.12688853
2021/8/8 2:18	4.698512145	4.698511969				2021/7/17 2:49			18.9166719	15.71984141		2021/7/21 1:31			15.93628365	17.85777486
2021/8/8 2:19	4.966887449	4.966887449				2021/7/17 2:50			15.34526914	35.68286432		2021/7/21 1:32			16.0857908	17.5438617
2021/8/8 2:20			6.521739266	6.521739266		2021/7/17 2:51			7.846966204	35.09251896		2021/7/21 1:33			18.83872133	18.40490668
2021/8/8 2:21	4.200470322	4.200470322				2021/7/17 2:52			31.57894578	13.82488431		2021/7/21 1:34			11.65066147	13.2008944
2021/8/8 2:22	4.385964967	3.95072216				2021/7/17 2:53			27.02702958	24.74321278		2021/7/21 1:35			11.30087752	11.45038166
2021/8/8 2:23	4.204219242	3.764898293				2021/7/17 2:54			4.01337785	23.90438029		2021/7/21 1:36			8.902077454	7.907458169
2021/8/8 2:24	3.956499818	3.955202166				2021/7/17 2:55			5.361930267	25.98203932		2021/7/21 1:37			6.912442533	31.41361508
2021/8/8 2:25	4.669260562	4.665629812				2021/7/17 2:56			6.094705108	24.79339253		2021/7/21 1:38			7.335237326	19.48051996
2021/8/8 2:26			10.30927889	8.207934401		2021/7/17 2:57			9.726108251	19.43049882		2021/7/21 1:39			4.928497908	4.885993402
2021/8/8 2:27			20.34739997	20.34739997		2021/7/17 2:58			11.23914777	27.52293193		2021/7/21 1:40			4.332129994	4.278819332
2021/8/8 2:28			22.98850457	22.90076436		2021/7/17 2:59			5.830903812	28.98550484		2021/7/21 1:41	4.359674007	4.357994456
2021/8/8 2:29			23.6220476	23.71541752		2021/7/17 3:00			4.597060848	24.79339253		2021/7/21 1:42	4.214334845	4.214334845
2021/8/8 2:30			24.89626714	24.89626714		2021/7/17 3:01			9.389671558	23.87305376		2021/7/21 1:43	4.115226359	4.106776143
2021/8/8 2:31			24.69135735	24.69135735		2021/7/17 3:02			6.271339011	25.17061858		2021/7/21 1:44	4.179983494	4.17864924
2021/8/8 2:32			24.79339253	24.79338765		2021/7/17 3:03			6.329113911	22.64150862		2021/7/21 1:45	4.239066213	4.240626739
2021/8/8 2:33			22.26352802	22.26352802		2021/7/17 3:04			5.281690079	23.52941019		2021/7/21 1:46	4.542013613	4.542013613
2021/8/8 2:34			16.90261577	16.75977689		2021/7/17 3:05			5.665803131	30.38885276		2021/7/21 1:47	4.455749451	4.454258469
2021/8/8 2:35			14.52784463	12.64658878		2021/7/17 3:06			5.194805323	21.50537664		2021/7/21 1:48	4.590665586	4.590665586
2021/8/8 2:36			19.12069117	19.54397588		2021/7/17 3:07			4.580152705	18.74999832		2021/7/21 1:49	4.425320292	4.425320292
2021/8/8 2:37			13.55975427	13.57528651		2021/7/17 3:08			5.70884885	17.59530871		2021/7/21 1:50	4.297994258	4.297994258
2021/8/8 2:38			13.69870044	11.55915164		2021/7/17 3:09			6.184291901	33.17448343		2021/7/21 1:51	4.092731381	4.092731453
2021/8/8 2:39			11.15130014	8.04598525		2021/7/17 3:10			5.221932002	21.50537664		2021/7/21 1:52	3.960396139	3.957783681
2021/8/8 2:40			8.797654353	6.224066476		2021/7/17 3:11			7.015648117	22.97607266		2021/7/21 1:53	3.722937757	3.719274808
2021/8/8 2:41			14.05152231	6.513700065		2021/7/17 3:12			3.620721143	18.40490668		2021/7/21 1:54	3.793272055	3.875968987
2021/8/8 2:42			12.80684505	6.681425977		2021/7/17 3:13			6.465517427	17.91044572		2021/7/21 1:55	3.858520853	3.858520971
2021/8/8 2:43			5.145797666	5.145797666		2021/7/17 3:14			5.970149424	22.72726977		2021/7/21 1:56	3.665241321	3.550340588
2021/8/8 2:44			12.9055977	5.263157851		2021/7/17 3:15			5.199306561	25.97402662		2021/7/21 1:57	3.75	3.720018478
2021/8/8 2:45			8.20819279	5.439709779		2021/7/17 3:16			6.389776449	24.48979306		2021/7/21 1:58	4.702970577	35.50295738
2021/8/8 2:46			16.58078608	14.41938938		2021/7/17 3:17			5.264062887	24.32167602		2021/7/21 1:59	5.585358195	5
2021/8/8 2:47			18.12688853	7.025761156		2021/7/17 3:18			3.865981051	28.03738493		2021/7/21 2:00	5.303030011	5.402896252
2021/8/8 2:48			14.96259266	10.41666625		2021/7/17 3:19			3.804068569	18.33946151		2021/7/21 2:01	4.081666133	4.081666133
2021/8/8 2:49			18.63641612	18.664732		2021/7/17 3:20			5.789845965	23.80952399		2021/7/21 2:02			5.314437573	19.6078435
2021/8/8 2:50			21.66064997	21.62169293		2021/7/17 3:21			4.874086132	26.03147308		2021/7/21 2:03			7.496862549	8.695652655
2021/8/8 2:51			23.66873033	23.6220476		2021/7/17 3:22			5.112933349	16.39453677		2021/7/21 2:04			19.04761847	19.23156019
2021/8/8 2:52			15.62499938	14.43501691		2021/7/17 3:23			3.492433	20.6185544		2021/7/21 2:05			20.68965789	20.61855778
2021/8/8 2:53			11.60893422	9.765490522		2021/7/17 3:24			4.070221206	17.90479221		2021/7/21 2:06			19.67213299	20.54794467
2021/8/8 2:54			16.94915273	10.63903185		2021/7/17 3:25			4.975124402	28.70813188		2021/7/21 2:07			17.26908344	18.29268176
2021/8/8 2:55			21.81818182	5.576208307		2021/7/17 3:26			4.040403937	32.61736789		2021/7/21 2:08			17.04545464	18.9276327
2021/8/8 2:56			29.26828996	5.617977618		2021/7/17 3:27			4.081632706	28.16901257		2021/7/21 2:09			17.89047077	21.89780824
2021/8/8 2:57			27.84237762	6.43086822		2021/7/17 3:28			9.012539428	31.21621705		2021/7/21 2:10			14.46463395	22.72727388
2021/8/8 2:58			18.12688853	9.055825653		2021/7/17 3:29			7.299269836	22.38806114		2021/7/21 2:11			11.55137489	13.1578949
2021/8/8 2:59			15.60505071	16.17250657		2021/7/17 3:30			5.474452536	30.15075724		2021/7/21 2:12			13.88918603	14.4187497
2021/8/8 3:00			11.50645675	11.13172471		2021/7/17 3:31			8.7336246	24.33787714		2021/7/21 2:13			9.401292265	10.18675745
2021/8/8 3:01			19.54480384	19.57632494		2021/7/17 3:32			9.248874786	21.39207309		2021/7/21 2:14			11.25703581	20.62425108
2021/8/8 3:02			18.37498602	6.841505146		2021/7/17 3:33			6.197247301	19.47585746		2021/7/21 2:15			15.74803173	15.54404091
2021/8/8 3:03			11.95219128	10.88929174		2021/7/17 3:34			6.097560881	23.39731265		2021/7/21 2:16			10.69518782	10.93509319
2021/8/8 3:04			9.21017309	6.396029804		2021/7/17 3:35			10.0022509	10.58171707		2021/7/21 2:17			8.339321806	12.19512176
2021/8/8 3:05			11.88278061	8.862803618		2021/7/17 3:36			12.12121142	21.81818182		2021/7/21 2:18			12.24922538	13.92111387
2021/8/8 3:06			18.13284668	6.109979527		2021/7/17 3:37			10.25404237	23.25581464		2021/7/21 2:19			16.42106116	18.5185171
2021/8/8 3:07			15.73715022	13.18681263		2021/7/17 3:38			10.25640959	25.27223073		2021/7/21 2:20			17.24137922	20.61855609
2021/8/8 3:08			8.577099672	7.361963104		2021/7/17 3:39			7.822096849	26.54866988		2021/7/21 2:21			11.95219128	18.12688853
2021/8/8 3:09			6.078676777	6.078676651		2021/7/17 3:40			8.493083936	29.41175838		2021/7/21 2:22			10.18675745	14.49275409
2021/8/8 3:10			8.132691459	8.125144685		2021/7/17 3:41			7.563552795	19.48759512		2021/7/21 2:23			7.317073341	18.97942058
2021/8/8 3:11			6.263047755	6.079027426		2021/7/17 3:42			6.25669738	25.7510738		2021/7/21 2:24			6.769535434	25.00915352
2021/8/8 3:12			11.51631469	5.145797666		2021/7/17 3:43			5.347593456	34.88372519		2021/7/21 2:25			4.728132366	4.728132366
2021/8/8 3:13			4.901960876	4.897959184		2021/7/17 3:44			5.090100556	21.89781205		2021/7/21 2:26			6.384623595	8.603390656
2021/8/8 3:14			16.90140981	5.123825773		2021/7/17 3:45			7.237635739	28.70813188		2021/7/21 2:27			4.416231279	4.414523817
2021/8/8 3:15			9.316770104	4.511278131		2021/7/17 3:46			9.75609741	17.6688511		2021/7/21 2:28			4.942339428	4.946413803
2021/8/8 3:16			12.26993779	4.930156091		2021/7/17 3:47			9.273570625	20.9790235		2021/7/21 2:29	3.804790373	3.804790373
2021/8/8 3:17			14.77832533	16.75977689		2021/7/17 3:48			6.81924718	29.00242945		2021/7/21 2:30			3.752345269	3.874840167
2021/8/8 3:18			19.67212992	20.54794467		2021/7/17 3:49			8.539141447	32.2580622		2021/7/21 2:31	3.774316784	3.488372035
2021/8/8 3:19			16.94915273	12		2021/7/17 3:50			10.42572443	21.53303944		2021/7/21 2:32	3.880983173	3.879728846
2021/8/8 3:20			16.73721543	13.87787497		2021/7/17 3:51			5.180746282	26.61081096		2021/7/21 2:33	3.714613746	3.711317982
2021/8/8 3:21			11.5384609	11.51631469		2021/7/17 3:52			4.85436888	35.71428936		2021/7/21 2:34	4.104243638	4.102817782
2021/8/8 3:22			11.69590617	6.928406207		2021/7/17 3:53			5.917159563	27.32918887		2021/7/21 2:35	4.132399954	4.132399883
2021/8/8 3:23			9.494949446	8.633093762		2021/7/17 3:54			4.4792066	35.50420054		2021/7/21 2:36	3.833572629	3.833572629
2021/8/8 3:24			5.662599915	5.660034837		2021/7/17 3:55			3.676628447	31.49627651		2021/7/21 2:37	3.911384471	3.91138441
2021/8/8 3:25			7.188238502	6.282326602		2021/7/17 3:56			4.21244043	31.16904221		2021/7/21 2:38	3.929273089	3.926701517
2021/8/8 3:26			9.50871641	6.77966109		2021/7/17 3:57			4.484305054	26.54866988		2021/7/21 2:39	3.831517596	3.831517654
2021/8/8 3:27			7.802340644	5.870841608		2021/7/17 3:58			8.071549078	25.31645183		2021/7/21 2:40	3.708600608	3.708600553
2021/8/8 3:28			6.374119898	6.09685608		2021/7/17 3:59			13.07288847	17.83064979		2021/7/21 2:41	3.8727311	4.021447701
2021/8/8 3:29			17.44186017	17.67768817		2021/7/17 4:00			5.715323669	36.1498291		2021/7/21 2:42	4.786886613	4.702970577
2021/8/8 3:30			13.82714821	15.18987415		2021/7/17 4:01			8.108108004	22.55639227		2021/7/21 2:43	5.590163358	4.06403853
2021/8/8 3:31			9.098224594	9.098224927		2021/7/17 4:02			7.792207985	28.30188832		2021/7/21 2:44	8.342014975	3.275109225
2021/8/8 3:32			6.681514462	6.341071311		2021/7/17 4:03			11.47227529	19.48051996		2021/7/21 2:45			3.495758382	3.495758433
2021/8/8 3:33			11.59367371	5.046257416		2021/7/17 4:04			6.142392993	31.76411772		2021/7/21 2:46			6.872852219	6.872852219
2021/8/8 3:34			13.73026432	8.105069311		2021/7/17 4:05			6.224066168	28.50372351		2021/7/21 2:47			15.46432796	15.46402074
2021/8/8 3:35			16.32680283	5.615283549		2021/7/17 4:06			6.197891296	31.08808567		2021/7/21 2:48			19.80284161	20.65459565
2021/8/8 3:36			18.98733982	5.767738375		2021/7/17 4:07			6.75675667	34.58471974		2021/7/21 2:49			16.66666711	17.00208038
2021/8/8 3:37			13.07887094	6.191950428		2021/7/17 4:08			10.83032498	24.79338765		2021/7/21 2:50			17.80666357	17.44186017
2021/8/8 3:38			12.7674445	7.425742644		2021/7/17 4:09			5.406330967	29.55951982		2021/7/21 2:51			19.54418173	19.29260367
2021/8/8 3:39			13.06576939	5.466980647		2021/7/17 4:10			3.979308119	30.92783414		2021/7/21 2:52			20.03791336	19.48051996
2021/8/8 3:40			14.93192585	9.601209639		2021/7/17 4:11			9.740259982	25.21008282		2021/7/21 2:53			11.38519928	19.48051996
2021/8/8 3:41			14.71431639	8.267343954		2021/7/17 4:12			12.22077011	11.19403057		2021/7/21 2:54			13.69862978	14.13429481
2021/8/8 3:42			8.237010555	6.795017046		2021/7/17 4:13			10.38127214	14.11764706		2021/7/21 2:55			15.31818509	18.80877709
2021/8/8 3:43			6.185567132	6.077858126		2021/7/17 4:14			6.033306073	19.48051996		2021/7/21 2:56			14.7233315	24.1935482
2021/8/8 3:44			7.009345841	6.372897283		2021/7/17 4:15			6.334969358	29.77686026		2021/7/21 2:57			15.40499833	16.23818866
2021/8/8 3:45			6.109979527	9.545388672		2021/7/17 4:16			5.659270384	26.66666667		2021/7/21 2:58			16.77037585	17.91108667
2021/8/8 3:46			15.06692159	13.88888987		2021/7/17 4:17			5.54592963	31.25085037		2021/7/21 2:59			18.10057534	19.41930672
2021/8/8 3:47			19.10828107	7.556675009		2021/7/17 4:18			8.263915352	29.63414498		2021/7/21 3:00			17.34104027	18.46223762
2021/8/8 3:48			9.75609741	7.392479225		2021/7/17 4:19			9.874430957	25.91804683		2021/7/21 3:01			15.95744584	17.14285714
2021/8/8 3:49			8.174386751	7.760251009		2021/7/17 4:20			8.325528571	22.98215614		2021/7/21 3:02			10.5633806	23.84707845
2021/8/8 3:50			8.426966428	5.471079302		2021/7/17 4:21			11.99549393	9.53895005		2021/7/21 3:03			6.042909016	9.626095677
2021/8/8 3:51			7.134363577	8.771929629		2021/7/17 4:22			13.13067482	5.774783255		2021/7/21 3:04			6.719944747	33.14917232
2021/8/8 3:52			7.968707711	7.964711867		2021/7/17 4:23			12.52609613	13.28433907		2021/7/21 3:05			5.402821993	19.22316595
2021/8/8 3:53			5.388729038	5.42495482		2021/7/17 4:24			14.05152231	22.05882523		2021/7/21 3:06			5.439709779	6.011796779
2021/8/8 3:54			10.75320294	5.636745425		2021/7/17 4:25			14.58082259	20.90592418		2021/7/21 3:07			4.89396421	4.89396421
2021/8/8 3:55			7.671568579	9.273570625		2021/7/17 4:26			15.26717624	33.90208017		2021/7/21 3:08	4.460966448	4.464285695
2021/8/8 3:56			7.45626208	7.702182323		2021/7/17 4:27			6.912442533	28.57402161		2021/7/21 3:09	4.444795638	4.444795638
2021/8/8 3:57			13.07189499	14.6699261		2021/7/17 4:28			5.499541541	22.85722371		2021/7/21 3:10	4.709576223	4.71327572
2021/8/8 3:58			12.04819272	14.21800858		2021/7/17 4:29			5.655042342	33.70787023		2021/7/21 3:11	4.708049872	4.708049872
2021/8/8 3:59			14.14312685	22.11801458		2021/7/17 4:30			7.361710728	25.64289721		2021/7/21 3:12	4.626060214	4.626060044
2021/8/8 4:00			18.40490938	11.88118767		2021/7/17 4:31			7.86367572	33.89830545		2021/7/21 3:13	4.643962821	4.643962992
2021/8/8 4:01			15.68651556	6.598402754		2021/7/17 4:32			11.95219128	32.2664603		2021/7/21 3:14	4.471239278	4.476330975
2021/8/8 4:02			17.72529597	9.576877418		2021/7/17 4:33			5.347593683	27.52293795		2021/7/21 3:15	4.311987741	4.313552778
2021/8/8 4:03			28.8461549	7.582039525		2021/7/17 4:34			4.89396421	34.1117196		2021/7/21 3:16	4.477611908	4.477611908
2021/8/8 4:04			9.419152446	11.07011055		2021/7/17 4:35			6.309148113	34.39101048		2021/7/21 3:17	4.136619634	4.136619634
2021/8/8 4:05			13.95348775	11.7647061		2021/7/17 4:36			5.020920582	31.42136291		2021/7/21 3:18	4.033830069	4.033829998
2021/8/8 4:06			16.58476672	11.62790625		2021/7/17 4:37			5.231037585	27.64976861		2021/7/21 3:19	3.902508774	3.902488963
2021/8/8 4:07			11.90476199	6.703910757		2021/7/17 4:38			5.208333342	25.53191593		2021/7/21 3:20	3.848901859	4.213483214
2021/8/8 4:08			13.23121784	15		2021/7/17 4:39			8.534850385	31.67960193		2021/7/21 3:21	4.519553787	26.20086834
2021/8/8 4:09			11.15241711	13.54401858		2021/7/17 4:40			15.15151501	24.6657755		2021/7/21 3:22	4.961039926	20.27027001
2021/8/8 4:10			15.03759485	11.97647736		2021/7/17 4:41			13.1004369	9.302325169		2021/7/21 3:23	3.660224596	29.77685672
2021/8/8 4:11			16.77260046	5.836575756		2021/7/17 4:42			14.10107746	17.17980357		2021/7/21 3:24	4.340027608	30.6122443
2021/8/8 4:12			10.23828228	11.69590726		2021/7/17 4:43			13.92111387	25.7510738		2021/7/21 3:25	3.149172319	3.444447584
2021/8/8 4:13			6.734006489	6.726457342		2021/7/17 4:44			10.7818891	25.62841501		2021/7/21 3:26	3.616921575	3.266456029
2021/8/8 4:14			4.549134466	13.42281799		2021/7/17 4:45			9.438843395	15.11201444		2021/7/21 3:27	3.236701042	3.986489705
2021/8/8 4:15			7.68706162	7.241850561		2021/7/17 4:46			7.327716549	31.36773206		2021/7/21 3:28	3.019627597	3.666666667
2021/8/8 4:16			10.82444073	13.06895203		2021/7/17 4:47			8.63309317	21.78845155		2021/7/21 3:29	4.157894902	4.215680897
2021/8/8 4:17			8.157610207	7.880362528		2021/7/17 4:48			7.058823529	29.55664719		2021/7/21 3:30	4.593192659	4.500002235
2021/8/8 4:18			8.784773158	6.52883565		2021/7/17 4:49			9.177648669	28.57142338		2021/7/21 3:31	5.431718284	5.590163358
2021/8/8 4:19			9.607692117	6.740768331		2021/7/17 4:50			6.14754114	15.83113472		2021/7/21 3:32			4.656558944	4.657806925
2021/8/8 4:20			5.917159841	5.804466982		2021/7/17 4:51			4.615384615	5.940594115		2021/7/21 3:33			15.07537681	16.58724287
2021/8/8 4:21			8.733623993	10.52631526		2021/7/17 4:52			5.025125805	4.94230271		2021/7/21 3:34			17.64950116	17.99104473
2021/8/8 4:22			7.177033378	7.380073697		2021/7/17 4:53			4.255327668	8.946080198		2021/7/21 3:35			18.63371992	18.69159134
2021/8/8 4:23			8.863573307	14.63630241		2021/7/17 4:54			3.822158445	4.870142229		2021/7/21 3:36			17.00822208	18.07376527
2021/8/8 4:24			6.423982764	21.201414		2021/7/17 4:55			6.924687559	28.43601716		2021/7/21 3:37			15.00993212	17.91044827
2021/8/8 4:25			11.97282372	17.45129839		2021/7/17 4:56			5.424507602	40		2021/7/21 3:38			17.85714215	23.9068456
2021/8/8 4:26			14.88833669	17.59530624		2021/7/17 4:57			5.21285828	31.83583885		2021/7/21 3:39			16.3487735	12.10285629
2021/8/8 4:27			7.142857062	8.68306761		2021/7/17 4:58			4.654771016	32.17181287		2021/7/21 3:40			19.41747477	21.20141043
2021/8/8 4:28			13.98601411	12.84658303		2021/7/17 4:59			11.31057701	30.00300029		2021/7/21 3:41			14.1740956	17.80415491
2021/8/8 4:29			9.375000559	8.854166431		2021/7/17 5:00			7.802340644	28.24795845		2021/7/21 3:42			15.38461501	20.34550848
2021/8/8 4:30			14.1843971	7.849285445		2021/7/17 5:01			10.5380246	30.6122443		2021/7/21 3:43			14.70588263	17.91108667
2021/8/8 4:31			11.70699402	8.810572761		2021/7/17 5:02			8.406893702	34.16149116		2021/7/21 3:44			15.32589656	25.21008282
2021/8/8 4:32			9.778336927	11.04972314		2021/7/17 5:03			8.31306807	28.70813843		2021/7/21 3:45			18.34862396	19.23788453
2021/8/8 4:33			12.29508168	12.90429751		2021/7/17 5:04			6.600659955	29.7783236		2021/7/21 3:46			14.85148529	16.78351203
2021/8/8 4:34			9.593502551	11.23595474		2021/7/17 5:05			7.556675462	31.76025605		2021/7/21 3:47			13.26046227	25.98181433
2021/8/8 4:35			11.78782	13.07214386		2021/7/17 5:06			5.03778344	28.03738493		2021/7/21 3:48			13.96990239	15.38461501
2021/8/8 4:36			22.82556709	8.486562736		2021/7/17 5:07			5.04452927	32.61254603		2021/7/21 3:49			10.30927805	10.77199249
2021/8/8 4:37			14.01869246	6.128709027		2021/7/17 5:08			3.654080373	25.86207237		2021/7/21 3:50			9.787928039	22.72727388
2021/8/8 4:38			14.52784631	7.608974854		2021/7/17 5:09			6.644518118	28.98551152		2021/7/21 3:51			7.761966346	22.22221987
2021/8/8 4:39			13.36302822	12.49546794		2021/7/17 5:10			10.88932808	27.77777974		2021/7/21 3:52			7.366618333	23.59102639
2021/8/8 4:40			10.74488018	8.269546215		2021/7/17 5:11			11.68541545	32.00545012		2021/7/21 3:53			12.19059421	12.60504141
2021/8/8 4:41			9.404388546	9.579706214		2021/7/17 5:12			9.693053222	10.135135		2021/7/21 3:54			8.915304581	28.03738493
2021/8/8 4:42			8.656766933	8.356545606		2021/7/17 5:13			10.79485851	29.26828996		2021/7/21 3:55			13.33333333	20.8542676
2021/8/8 4:43			7.886554562	8.730625024		2021/7/17 5:14			9.901664648	19.80854942		2021/7/21 3:56			13.98601411	16.46465413
2021/8/8 4:44			7.304689661	11.69590617		2021/7/17 5:15			8.769168882	19.67213299		2021/7/21 3:57			16.37793545	19.86754979
2021/8/8 4:45			10.1785113	8.426966428		2021/7/17 5:16			11.26761547	25.0064843		2021/7/21 3:58			17.44200636	20.20201839
2021/8/8 4:46			8.102109126	8.760740739		2021/7/17 5:17			6.543075191	33.51955379		2021/7/21 3:59			18.57585128	18.63353883
2021/8/8 4:47			8.862629272	10.21166139		2021/7/17 5:18			10.61946885	30.92784174		2021/7/21 4:00			18.46153846	4.731861085
2021/8/8 4:48			8.146863109	11.0091747		2021/7/17 5:19			11.32075431	31.91489977		2021/7/21 4:01			17.85714215	15.11334911
2021/8/8 4:49			13.51351334	13.95348775		2021/7/17 5:20			10.18675745	33.54572333		2021/7/21 4:02			20.10055961	10.15228453
2021/8/8 4:50			7.812698386	10.39861355		2021/7/17 5:21			6.944444552	32.80255862		2021/7/21 4:03			17.62422379	30.55037081
2021/8/8 4:51			8.075370308	7.345697945		2021/7/17 5:22			13.66742638	16.52892727		2021/7/21 4:04			20.40816287	19.04761847
2021/8/8 4:52			9.493670628	7.915567362		2021/7/17 5:23			13.79317665	22.26414107		2021/7/21 4:05			21.42856997	20.40816287
2021/8/8 4:53			12.81420751	6.586168948		2021/7/17 5:24			14.7965706	20.68106321		2021/7/21 4:06			19.10828107	29.41176526
2021/8/8 4:54			12.40431889	9.118540478		2021/7/17 5:25			14.35406594	26.43171828		2021/7/21 4:07			21.97802182	12.29508168
2021/8/8 4:55			13.59507409	11.7647061		2021/7/17 5:26			15.38461689	32.78688661		2021/7/21 4:08			21.27659445	4.254824339
2021/8/8 4:56			7.751937736	8.534816323		2021/7/17 5:27			13.30377013	32.4324341		2021/7/21 4:09			18.5185171	4.542013777
2021/8/8 4:57			10.5281406	12.46186481		2021/7/17 5:28			13.48314665	7.905138678		2021/7/21 4:10			18.47010688	13.61727511
2021/8/8 4:58			7.407407059	8.086253286		2021/7/17 5:29			14.66992696	17.14630184		2021/7/21 4:11			20.16812484	10.2828855
2021/8/8 4:59			8.888888889	8.746225803		2021/7/17 5:30			14.81517541	29.67914246		2021/7/21 4:12			17.64705833	4.216652363
2021/8/8 5:00			7.345525856	10.68408327		2021/7/17 5:31			14.38882075	23.27819614		2021/7/21 4:13			18.07229082	12.36218262
2021/8/8 5:01			7.130691236	10.9289622		2021/7/17 5:32			13.95348775	24.50000199		2021/7/21 4:14			21.27659445	11.07014811
2021/8/8 5:02			16.64753164	7.561439502		2021/7/17 5:33			10.52894064	28.43601716		2021/7/21 4:15			19.14698698	16.92426065
2021/8/8 5:03			11.14483809	6.256517106		2021/7/17 5:34			9.834092959	23.58163663		2021/7/21 4:16			19.41747477	12.52609489
2021/8/8 5:04			14.14654075	6.234933502		2021/7/17 5:35			12.95902342	24.09638314		2021/7/21 4:17			20.83333251	6.211180222
2021/8/8 5:05			10.14253767	8.888888889		2021/7/17 5:36			8.696324963	29.2933868		2021/7/21 4:18			20.00022223	6.294763024
2021/8/8 5:06			11.66338338	11.66338293		2021/7/17 5:37			7.398273614	22.64150862		2021/7/21 4:19			19.26287792	8.298755165
2021/8/8 5:07			8.010738014	9.112514307		2021/7/17 5:38			6.829913828	36.25410795		2021/7/21 4:20			17.09457099	16.48662678
2021/8/8 5:08			9.287925642	9.302325169		2021/7/17 5:39			5.695806049	32.58949978		2021/7/21 4:21			14.36099546	16.43835573
2021/8/8 5:09			9.433962066	9.708839445		2021/7/17 5:40			11.88118879	35.8595601		2021/7/21 4:22			12.18941047	16.75065255
2021/8/8 5:10			11.45376051	15.37938314		2021/7/17 5:41			12.35090776	27.27272964		2021/7/21 4:23			10.41867647	26.2008738
2021/8/8 5:11			6.211180222	6.600392879		2021/7/17 5:42			13.48866406	22.47190947		2021/7/21 4:24			16.06428729	16.26016235
2021/8/8 5:12			13.76640553	6.291547991		2021/7/17 5:43			6.764374383	30		2021/7/21 4:25			14.31980887	23.80952399
2021/8/8 5:13			10.63829812	6.841505146		2021/7/17 5:44			9.96677744	25.75107117		2021/7/21 4:26			12.64501539	29.26828996
2021/8/8 5:14			14.49275409	6.615215217		2021/7/17 5:45			9.652310258	27.2930274		2021/7/21 4:27			15.18987232	17.0940183
2021/8/8 5:15			17.4725267	6.802720956		2021/7/17 5:46			12.04819272	29.70297058		2021/7/21 4:28			15.15190149	25.98181711
2021/8/8 5:16			10.54481624	5.800294907		2021/7/17 5:47			10.3190662	27.52293795		2021/7/21 4:29			15.50387643	26.2008738
2021/8/8 5:17			9.287925642	6.486486486		2021/7/17 5:48			10.36269437	27.39725956		2021/7/21 4:30			15.68694542	15.68694443
2021/8/8 5:18			13.45291468	6.058227508		2021/7/17 5:49			10	29.70297058		2021/7/21 4:31			14.05645631	25.80943255
2021/8/8 5:19			6.914556956	5.787915761		2021/7/17 5:50			11.28929419	34.48275371		2021/7/21 4:32			14.49275409	24.79338765
2021/8/8 5:20			13.92111387	6.355932165		2021/7/17 5:51			10.81081044	34.09091389		2021/7/21 4:33			14.74281599	17.91044827
2021/8/8 5:21			11.19402957	7.926023598		2021/7/17 5:52			14.21832955	20.97624767		2021/7/21 4:34			9.724473137	27.1493208
2021/8/8 5:22			14.64602516	5.766459913		2021/7/17 5:53			15.0617963	21.94918329		2021/7/21 4:35			11.88417064	29.41247198
2021/8/8 5:23			10.95589537	7.149244214		2021/7/17 5:54			14.45783265	20.06689117		2021/7/21 4:36			12.34567867	24.41913993
2021/8/8 5:24			16.1290311	5.698005584		2021/7/17 5:55			14.28571331	22.30949968		2021/7/21 4:37			8.995502146	8.995502789
2021/8/8 5:25			20.05356633	5.958291855		2021/7/17 5:56			12.32032883	24.77367103		2021/7/21 4:38			11.27883326	19.10827817
2021/8/8 5:26			14.05152231	7.092198949		2021/7/17 5:57			14.11764706	30.07990962		2021/7/21 4:39			8.746356123	11.08510442
2021/8/8 5:27			9.828016389	5.427140141		2021/7/17 5:58			14.22599854	34.73896013		2021/7/21 4:40			7.936507997	10.34482725
2021/8/8 5:28			8.059701477	7.033997876		2021/7/17 5:59			13.88888987	30.53929208		2021/7/21 4:41			4.638182037	3.994673773
2021/8/8 5:29			8.708273028	9.939905334		2021/7/17 6:00			12.47401262	26.31579256		2021/7/21 4:42			8.097165638	8.356545883
2021/8/8 5:30			9.37499986	7.684587592		2021/7/17 6:01			10.94890507	31.08808567		2021/7/21 4:43			9.439212614	9.908648269
2021/8/8 5:31			9.66673209	7.125890672		2021/7/17 6:02			13.04347853	38.46153987		2021/7/21 4:44			8.683068209	11.9760485
2021/8/8 5:32			15.96874211	6.389776449		2021/7/17 6:03			14.31980887	31.41361508		2021/7/21 4:45			6.328271077	6.644518118
2021/8/8 5:33			11.97991393	7.792207503		2021/7/17 6:04			13.42281799	29.85074287		2021/7/21 4:46			9.646302576	10.15006646
2021/8/8 5:34			8.230452718	7.805737208		2021/7/17 6:05			11.51631469	20.33898437		2021/7/21 4:47			5.786628198	5.786907919
2021/8/8 5:35			11.05107293	6.976744263		2021/7/17 6:06			11.51631469	28.23545045		2021/7/21 4:48			8.601424821	6.14754114
2021/8/8 5:36			13.1291659	6.246748166		2021/7/17 6:07			12.44813234	30.76923378		2021/7/21 4:49			8.362166468	9.287925642
2021/8/8 5:37			12.5786164	4.830917845		2021/7/17 6:08			13.79310375	31.41361508		2021/7/21 4:50			5.415180136	4.62449712
2021/8/8 5:38			13.25284763	6.940472068		2021/7/17 6:09			9.146341543	27.72560456		2021/7/21 4:51			11.25703581	12.12121142
2021/8/8 5:39			12.79317682	9.287925642		2021/7/17 6:10			10.63950223	31.41360723		2021/7/21 4:52			11.04972314	22.65312145
2021/8/8 5:40			12.32032763	6.783860021		2021/7/17 6:11			11.60541569	29.41458912		2021/7/21 4:53			11.48560245	27.77777974
2021/8/8 5:41			13.52933114	7.679049129		2021/7/17 6:12			10.5633806	26.2008738		2021/7/21 4:54			7.606780931	27.52293795
2021/8/8 5:42			10.43680289	7.188590607		2021/7/17 6:13			13.63636334	24.83104666		2021/7/21 4:55			9.71306889	32.00022757
2021/8/8 5:43			15.49837398	5.684274829		2021/7/17 6:14			13.39285709	27.1493208		2021/7/21 4:56			7.371007492	24.81918716
2021/8/8 5:44			12.40399443	7.407407495		2021/7/17 6:15			14.15094257	31.25000652		2021/7/21 4:57			8.571428571	14.05152231
2021/8/8 5:45			14.74201585	9.132419853		2021/7/17 6:16			14.9626866	18.86792555		2021/7/21 4:58			7.177033378	21.36516433
2021/8/8 5:46			21.49425229	6.002166784		2021/7/17 6:17			12.47086236	16.57925445		2021/7/21 4:59			9.509559507	20.76409988
2021/8/8 5:47			12.35997957	7.115757677		2021/7/17 6:18			9.196055882	22.22222379		2021/7/21 5:00			8.35821482	25.21008282
2021/8/8 5:48			16.79806574	5.964214746		2021/7/17 6:19			8.036269396	32.43242574		2021/7/21 5:01			8.810743744	23.52941
2021/8/8 5:49			13.60544265	5.519015859		2021/7/17 6:20			12.98701331	39.2156809		2021/7/21 5:02			7.844791438	38.46153987
2021/8/8 5:50			9.331259277	7.306660205		2021/7/17 6:21			11.74168267	32.10851431		2021/7/21 5:03			13.31138492	25.76978216
2021/8/8 5:51			9.917355059	8.311220485		2021/7/17 6:22			10.94890602	30		2021/7/21 5:04			10.18033546	27.90697551
2021/8/8 5:52			6.437768451	6.80740075		2021/7/17 6:23			12.59182891	34.28571429		2021/7/21 5:05			10.98901091	27.14932666
2021/8/8 5:53			9.433962066	7.792207985		2021/7/17 6:24			13.93730081	28.43601716		2021/7/21 5:06			13.18681402	17.36947896
2021/8/8 5:54			9.581087243	7.647820746		2021/7/17 6:25			13.015184	23.89094611		2021/7/21 5:07			11.63955684	30.53612813
2021/8/8 5:55			9.900990192	7.471979879		2021/7/17 6:26			10.56603293	25.42555592		2021/7/21 5:08			12.71186497	28.44176992
2021/8/8 5:56			10.16893158	5.676442926		2021/7/17 6:27			7.516745668	30.76923378		2021/7/21 5:09			14.61686363	23.2255163
2021/8/8 5:57			10.0206525	7.471979879		2021/7/17 6:28			7.033997482	29.1262144		2021/7/21 5:10			17.29121092	13.04347853
2021/8/8 5:58			9.201848839	6.936416491		2021/7/17 6:29			10.85420389	26.66666667		2021/7/21 5:11			18.34862396	14.51199769
2021/8/8 5:59			5.964426911	5.964426771		2021/7/17 6:30			11.91800636	32.60869295		2021/7/21 5:12			16.44033127	12.16242403
2021/8/8 6:00			7.317073341	6.857142857		2021/7/17 6:31			11.67315205	31.41361508		2021/7/21 5:13			12.37113426	13.77772222
2021/8/8 6:01			14.10440427	7.299269836		2021/7/17 6:32			13.00549593	28.56173684		2021/7/21 5:14			13.93880502	24.09638314
2021/8/8 6:02			22.51605306	6.153150767		2021/7/17 6:33			13.93745122	21.201414		2021/7/21 5:15			6.569932779	7.122138967
2021/8/8 6:03			15.58441597	20.13422806		2021/7/17 6:34			14.45783265	29.3129343		2021/7/21 5:16			4.525789981	4.332129845
2021/8/8 6:04			15.70680558	6.651884715		2021/7/17 6:35			11.08823264	16.22202336		2021/7/21 5:17			4.332129994	4.452769657
2021/8/8 6:05			7.957559722	6.423983092		2021/7/17 6:36			6.213368445	23.66873256		2021/7/21 5:18			4.474335105	4.491017919
2021/8/8 6:06			6.936416108	7.001777054		2021/7/17 6:37			6.912442153	28.57142338		2021/7/21 5:19			5.808743848	5.407549578
2021/8/8 6:07			11.36363591	15.42416316		2021/7/17 6:38			10.68837329	33.14916359		2021/7/21 5:20			5.167876331	4.97925323
2021/8/8 6:08			9.384114383	10.99806099		2021/7/17 6:39			12.02409636	32.4324341		2021/7/21 5:21			4.552352108	4.580323523
2021/8/8 6:09			10.14492719	13.37108466		2021/7/17 6:40			13.69927246	39.3649889		2021/7/21 5:22			4.491080743	4.487721659
2021/8/8 6:10			15.11334911	11.83432024		2021/7/17 6:41			12	38.79740354		2021/7/21 5:23			4.626060044	4.642200402
2021/8/8 6:11			13.33333333	15.38461501		2021/7/17 6:42			12.0240475	23.90438029		2021/7/21 5:24			9.584664916	11.1731836
2021/8/8 6:12			9.083163987	6.342608087		2021/7/17 6:43			10.81137249	23.75745753		2021/7/21 5:25			6.224066476	6.224066476
2021/8/8 6:13			11.38519928	10.52065376		2021/7/17 6:44			7.702233034	30.92783414		2021/7/21 5:26			3.758416085	3.785488982
2021/8/8 6:14			12.59493532	12.86501419		2021/7/17 6:45			7.421839149	27.47736795		2021/7/21 5:27			4.198740389	4.17837223
2021/8/8 6:15			15.95744584	16.88080037		2021/7/17 6:46			5.955481505	35.13096986		2021/7/21 5:28			5.29100522	5.29100522
2021/8/8 6:16			9.118540478	18.86792555		2021/7/17 6:47			12.17038582	33.383822		2021/7/21 5:29			9.493694398	9.493670986
2021/8/8 6:17			6.230529521	6.230529521		2021/7/17 6:48			12.44813234	23.34630627		2021/7/21 5:30			9.19423998	11.7878189
2021/8/8 6:18			9.316770104	8.18313585		2021/7/17 6:49			11.66666671	31.25084645		2021/7/21 5:31			5.163511238	5.194805323
2021/8/8 6:19			8.264462549	7.672646649		2021/7/17 6:50			7.882304705	23.25581034		2021/7/21 5:32			6.018054289	6.024096362
2021/8/8 6:20			6.795017046	6.647779372		2021/7/17 6:51			12.5786164	31.33693006		2021/7/21 5:33			4.133823303	4.129667669
2021/8/8 6:21			8.54700857	6.721034124		2021/7/17 6:52			12.32032883	23.5294144		2021/7/21 5:34			4.120933581	4.120933516
2021/8/8 6:22			7.379739789	7.017544094		2021/7/17 6:53			12.29508288	35.71427923		2021/7/21 5:35			5.832436357	6.521738928
2021/8/8 6:23			8.888888889	7.194244884		2021/7/17 6:54			12.48053986	21.56407225		2021/7/21 5:36			11.34215509	11.46216523
2021/8/8 6:24			10.61946885	7.151370387		2021/7/17 6:55			12.22130137	22.30483224		2021/7/21 5:37			6.479481815	6.479481481
2021/8/8 6:25			7.957559722	7.623888294		2021/7/17 6:56			12.60504141	14.49950787		2021/7/21 5:38			7.712082527	10.58201044
2021/8/8 6:26			8.94867037	5.758157347		2021/7/17 6:57			8.45882587	22.22221987		2021/7/21 5:39			5.475358428	8.928571074
2021/8/8 6:27			12.46118059	9.451655305		2021/7/17 6:58			6.463206883	30		2021/7/21 5:40			10.53621592	22.22984522
2021/8/8 6:28			5.802897924	5.802897924		2021/7/17 6:59			7.854748729	30.30303001		2021/7/21 5:41			15.34526727	21.05263228
2021/8/8 6:29			7.100591876	6.224495152		2021/7/17 7:00			7.169106644	9.917159563		2021/7/21 5:42			15.15151501	32.08555528
2021/8/8 6:30			18.01801843	8.048116045		2021/7/17 7:01			5.38671281	5.389937553		2021/7/21 5:43			17.85714468	24.39024825
2021/8/8 6:31			10.98669339	8.172587612		2021/7/17 7:02			5.19031123	5.190311444		2021/7/21 5:44			10.81081137	26.49639186
2021/8/8 6:32			10.79476958	7.425742644		2021/7/17 7:03	4.601010714	4.602872137				2021/7/21 5:45			16.66718153	30.46941427
2021/8/8 6:33			10.36269437	11.0863608		2021/7/17 7:04	4.995836707	4.995836906				2021/7/21 5:46			7.97897581	33.33744985
2021/8/8 6:34			9.852216502	6.3694267		2021/7/17 7:05	5.151088195	5.342831692				2021/7/21 5:47			15.30612401	18.8163361
2021/8/8 6:35			6.606215878	11.02941165		2021/7/17 7:06			4.628687539	4.566210092		2021/7/21 5:48			15.810768	26.5005252
2021/8/8 6:36			7.43494408	7.215663805		2021/7/17 7:07	4.275092345	4.275092345				2021/7/21 5:49			9.759358038	11.10819343
2021/8/8 6:37			9.740259982	5.550416311		2021/7/17 7:08	4.225352169	4.225352169				2021/7/21 5:50			5.968256315	5.971148388
2021/8/8 6:38			11.02941262	13.21585914		2021/7/17 7:09	4.056725587	4.052471449				2021/7/21 5:51			5.639102796	5.641750194
2021/8/8 6:39			10.27505691	7.692307504		2021/7/17 7:10	4.410004854	4.41147909				2021/7/21 5:52			4.95834254	4.956370785
2021/8/8 6:40			14.56310552	13.48314665		2021/7/17 7:11	4.256357117	4.254921389				2021/7/21 5:53			4.658385052	5.97609564
2021/8/8 6:41			7.83922174	13.92151289		2021/7/17 7:12	4.12938755	4.257676191				2021/7/21 5:54			5.106382979	5.47211076
2021/8/8 6:42			7.471980323	7.159904437		2021/7/17 7:13	3.660768685	3.694896444				2021/7/21 5:55			3.947911307	3.946825913
2021/8/8 6:43			13.31801649	6.849315262		2021/7/17 7:14	3.850886548	3.79027154				2021/7/21 5:56			7.58924356	8.474576363
2021/8/8 6:44			9.933774897	7.594936617		2021/7/17 7:15	3.431718284	27.9069817				2021/7/21 5:57			4.878048894	4.878048894
2021/8/8 6:45			9.460191023	8.7336246		2021/7/17 7:16	3.611262182	5.003887943				2021/7/21 5:58			4.423653237	4.423653237
2021/8/8 6:46			8.318920887	10.76254817		2021/7/17 7:17	3.363634262	3.40684361				2021/7/21 5:59			4.146509944	3.928646732
2021/8/8 6:47			11.05130957	6.160897665		2021/7/17 7:18	3.804962121	3.111384031				2021/7/21 6:00			3.976485441	4.098360693
2021/8/8 6:48			8.958611426	8.862841364		2021/7/17 7:19	3.169012571	4.498452458				2021/7/21 6:01			5.112781923	6.683673395
2021/8/8 6:49			9.087222358	8.784773158		2021/7/17 7:20	3.95256909	4.347826027				2021/7/21 6:02			6	6.831417662
2021/8/8 6:50			12.95896296	11.75188916		2021/7/17 7:21	3.761246634	4.878932633				2021/7/21 6:03			7.936507997	7.869613585
2021/8/8 6:51			13.49011683	7.398273614		2021/7/17 7:22	4.434459114	4.606579561				2021/7/21 6:04			8.83652435	8.83652435
2021/8/8 6:52			8.620689608	7.528230614		2021/7/17 7:23	8.595988515	7.201413999				2021/7/21 6:05			4.318785091	5.47945215
2021/8/8 6:53			7.192892513	6.838248589		2021/7/17 7:24			14.11764706	28.98618465		2021/7/21 6:06			10.6761568	11.19402957
2021/8/8 6:54			9.944678651	10.29159533		2021/7/17 7:25			13.33333333	31.24999876		2021/7/21 6:07			6.032838158	5.89970497
2021/8/8 6:55			13.01221802	12.54029445		2021/7/17 7:26			12.73037843	27.04074345		2021/7/21 6:08			8.003689674	10.09257908
2021/8/8 6:56			10.24806186	11.1392403		2021/7/17 7:27			12.44813234	24.44245398		2021/7/21 6:09			9.233819539	23.6220476
2021/8/8 6:57			6.84931489	7.565116292		2021/7/17 7:28			12.65670876	23.81552436		2021/7/21 6:10			8.438818407	20.76224098
2021/8/8 6:58			10.76052602	11.96611761		2021/7/17 7:29			4.720588706	12.5786164		2021/7/21 6:11			12.98701331	29.55665413
2021/8/8 6:59			7.702182323	8.902077454		2021/7/17 7:30			3.919007199	32.96702986		2021/7/21 6:12			15.15151501	31.24999876
2021/8/8 7:00			6.578947451	6.528835989		2021/7/17 7:31	3.352650951	4.402054255				2021/7/21 6:13			16.00272393	16.90154166
2021/8/8 7:01			11.1731846	14.1843971		2021/7/17 7:32	4.210600963	4.210600963				2021/7/21 6:14			19.35483931	10.77392894
2021/8/8 7:02			9.925564978	9.933774897		2021/7/17 7:33	3.835517707	3.835467617				2021/7/21 6:15			13.30377013	35.24183257
2021/8/8 7:03			7.604562866	13.51522801		2021/7/17 7:34	3.597122339	3.594967034				2021/7/21 6:16			17.36947656	14.88833846
2021/8/8 7:04			9.436890696	6.823042527		2021/7/17 7:35	3.674330853	3.674330853				2021/7/21 6:17			19.16932983	9.009009215
2021/8/8 7:05			9.44881904	9.44881904		2021/7/17 7:36	3.736960704	3.736960764				2021/7/21 6:18			14.25178134	22.35202602
2021/8/8 7:06			13.98601411	14.10201134		2021/7/17 7:37	4.169526975	4.173723282				2021/7/21 6:19			13.47862504	19.48051996
2021/8/8 7:07			12.63157895	16.57458398		2021/7/17 7:38	4.241379216	4.689654492				2021/7/21 6:20			12.14574885	28.70813188
2021/8/8 7:08			18.42371829	9.735463684		2021/7/17 7:39	4.540540018	4.614666286				2021/7/21 6:21			15.8103048	18.77673032
2021/8/8 7:09			16.33880134	7.639572742		2021/7/17 7:40	5.208501544	5.508976622				2021/7/21 6:22			8.583691268	17.56988529
2021/8/8 7:10			14.5631072	9.244992622		2021/7/17 7:41	3.749362511	3.476488548				2021/7/21 6:23			8.813509552	15.36764922
2021/8/8 7:11			13.6527423	6.396595678		2021/7/17 7:42	3.81368722	3.408889904				2021/7/21 6:24	4.258416421	4.261441044
2021/8/8 7:12			19.20563629	6.703910757		2021/7/17 7:43	4.024336056	4.461539872				2021/7/21 6:25			7.682458443	22.30483224
2021/8/8 7:13			22.30606528	5.775403522		2021/7/17 7:44	3.899387545	3.914899769				2021/7/21 6:26			5.154639234	25.86207237
2021/8/8 7:14			15.07537681	6.396588408		2021/7/17 7:45	4.480578203	4.333329801				2021/7/21 6:27			4.491178115	4.842615064
2021/8/8 7:15			10.20408226	12.59202986		2021/7/17 7:46	3.511260591	3.809813367				2021/7/21 6:28			4.45765229	22.81368722
2021/8/8 7:16			17.24137922	13.0300686		2021/7/17 7:47	3.809813367	3.850144785				2021/7/21 6:29			8.461084926	10.94890507
2021/8/8 7:17			13.6674249	8.368200748		2021/7/17 7:48	4.05246131	4.049363788				2021/7/21 6:30			5.067567502	5.067567502
2021/8/8 7:18			17.77777722	8.888888889		2021/7/17 7:49	3.98406376	3.980765466				2021/7/21 6:31			8.968609789	12.1948479
2021/8/8 7:19			26.2008738	5.765607511		2021/7/17 7:50	4.05429726	4.397265523				2021/7/21 6:32			6.295907836	6.403415233
2021/8/8 7:20			10.63829812	6.578947107		2021/7/17 7:51	4.267174387	4.197089058				2021/7/21 6:33			4.460966448	4.460966606
2021/8/8 7:21			10.20408226	12.59202986		2021/7/17 7:52			15.91511743	37.97467392		2021/7/21 6:34			4.819276998	4.819277182
2021/8/8 7:22			16.26016235	16.80672188		2021/7/17 7:53			16.39344331	28.36499657		2021/7/21 6:35			8.869572234	8.928571074
2021/8/8 7:23			11.64051093	12.95896296		2021/7/17 7:54			16.73643294	29.59183709		2021/7/21 6:36			5.314437573	5.788104153
2021/8/8 7:24			7.114757937	7.37422386		2021/7/17 7:55			15.04099605	26.66666667		2021/7/21 6:37			4.728132366	4.62992725
2021/8/8 7:25			14.1522037	15.74803173		2021/7/17 7:56			13.50324998	27.64976861		2021/7/21 6:38			3.232758631	5.625648285
2021/8/8 7:26			12.50000075	13.39285709		2021/7/17 7:57			15.81096349	27.33839619		2021/7/21 6:39	3.280481144	11.80839728
2021/8/8 7:27			12.56777361	7.404821296		2021/7/17 7:58			9.63081859	27.77777974		2021/7/21 6:40			3.76141207	10.7142859
2021/8/8 7:28			18.07228822	6.144523813		2021/7/17 7:59			13.24503389	29.41176526		2021/7/21 6:41			3.621001773	3.621001877
2021/8/8 7:29			19.66710544	6.622516598		2021/7/17 8:00			13.68345581	29.1262144		2021/7/21 6:42			10.135135	10.38065396
2021/8/8 7:30			25.34533343	6.312552639		2021/7/17 8:01			13.79310224	30.92783414		2021/7/21 6:43			10.16949218	20.97902
2021/8/8 7:31			11.18640534	8.119079984		2021/7/17 8:02			8.174386751	21.7032959		2021/7/21 6:44			8.317324864	8.862629272
2021/8/8 7:32			15.03069822	6.250000062		2021/7/17 8:03			13.07189635	28.04289289		2021/7/21 6:45			10.47120415	16.79743774
2021/8/8 7:33			21.73912863	7.083825441		2021/7/17 8:04			13.07189635	26.55699197		2021/7/21 6:46			7.350756716	8.253094932
2021/8/8 7:34			11.25703581	11.2570348		2021/7/17 8:05			14.30438841	30.6122443		2021/7/21 6:47			8.720930692	13.14349794
2021/8/8 7:35			11.44056766	12.64104749		2021/7/17 8:06			13.02933194	17.34104027		2021/7/21 6:48			8.498583638	8.670520136
2021/8/8 7:36			15.42416505	15.98892857		2021/7/17 8:07			10.46213851	30.76923378		2021/7/21 6:49			4.548793639	4.665629812
2021/8/8 7:37			8.764568848	11.9204987		2021/7/17 8:08			12.41653878	22.81369136		2021/7/21 6:50			4.566210092	4.488874376
2021/8/8 7:38			13.88888834	7.707844393		2021/7/17 8:09			14.77832533	15.19985982		2021/7/21 6:51			9.56937802	9.775721178
2021/8/8 7:39			23.03950457	7.134363577		2021/7/17 8:10			16.78403846	14.7543044		2021/7/21 6:52			13.42281942	28.8461549
2021/8/8 7:40			15.42416505	7.130147263		2021/7/17 8:11			17.80415491	17.69911574		2021/7/21 6:53			9.905945395	10.33250766
2021/8/8 7:41			13.24503389	6.688963012		2021/7/17 8:12			16.32680283	26.20287245		2021/7/21 6:54			4.662004703	17.08905977
2021/8/8 7:42			13.48314665	8.318504991		2021/7/17 8:13			10.29353357	31.09559877		2021/7/21 6:55			4.257484949	4.310344804
2021/8/8 7:43			13.02515315	6.256517106		2021/7/17 8:14			12.67391679	27.52293795		2021/7/21 6:56			7.633587657	16.00248285
2021/8/8 7:44			16.17647048	8.769010314		2021/7/17 8:15			13.63636482	29.1262144		2021/7/21 6:57			4.594568625	4.596296886
2021/8/8 7:45			20.90592418	7.042253537		2021/7/17 8:16			14.49309148	32.87893686		2021/7/21 6:58			7.406290312	7.246376628
2021/8/8 7:46			18.63515778	7.5		2021/7/17 8:17			13.42281799	30.78947289		2021/7/21 6:59			3.806542827	6.541393826
2021/8/8 7:47			19.93070469	10.7142859		2021/7/17 8:18			12.83435686	35.50295738		2021/7/21 7:00			8.746355515	13.2625425
2021/8/8 7:48			11.22610174	10.48951044		2021/7/17 8:19			13.12910372	28.1746048		2021/7/21 7:01			8.565332133	19.26594245
2021/8/8 7:49			10.63620605	12.07243512		2021/7/17 8:20			16.75977466	19.67213299		2021/7/21 7:02			8.831310367	22.98850457
2021/8/8 7:50			11.32810423	13.63636334		2021/7/17 8:21			18.46171324	20.4816308		2021/7/21 7:03			9.582932318	25.64290244
2021/8/8 7:51			12.65822719	13.72997748		2021/7/17 8:22			18.34862396	16.04278173		2021/7/21 7:04			14.6702769	29.55664719
2021/8/8 7:52			14.96259266	14.92537321		2021/7/17 8:23			18.07228952	28.21015907		2021/7/21 7:05			9.360373941	28.03738493
2021/8/8 7:53			12.22484774	11.74168267		2021/7/17 8:24			17.64705833	16.0857908		2021/7/21 7:06			13.69863127	27.52293193
2021/8/8 7:54			10.31719366	15.18987232		2021/7/17 8:25			17.67308703	5.586679109		2021/7/21 7:07			11.58370269	28.98551152
2021/8/8 7:55			13.77567096	14.59854137		2021/7/17 8:26			17.1919782	24.8563058		2021/7/21 7:08			8.571428571	26.66666667
2021/8/8 7:56			12.95896296	6.9570476								2021/7/21 7:09			17.34104027	25.42373251
2021/8/8 7:57			9.692497431	6.78754716								2021/7/21 7:10			19.39020703	13.07189635
2021/8/8 7:58			9.505143615	8.483302762								2021/7/21 7:11			19.13880472	17.44186017
2021/8/8 7:59			13.33679674	7.228915497								2021/7/21 7:12			12.71186497	12.98701331
2021/8/8 8:00			15.03349181	7.390415635								2021/7/21 7:13			9.917355841	25.42372738
2021/8/8 8:01			14.81481412	7.159904844								2021/7/21 7:14			13.69863127	34.28571429
2021/8/8 8:02			12.93103353	11.23595474								2021/7/21 7:15			12.98798622	20.41499063
2021/8/8 8:03			14.11764706	11.39842615								2021/7/21 7:16			14.59862694	17.41746329
2021/8/8 8:04			10.45296209	9.61669218								2021/7/21 7:17			14.74201412	32.69778978
2021/8/8 8:05			11.71197199	12.95896296								2021/7/21 7:18			17.39130531	15.87301499
2021/8/8 8:06			13.45291468	18.51851983								2021/7/21 7:19			14.66036531	34.48276316
2021/8/8 8:07			14.06262869	15.38714414								2021/7/21 7:20			16.60309339	18.18248632
2021/8/8 8:08			11.38622423	17.39130291								2021/7/21 7:21			16.46614173	29.26828996
2021/8/8 8:09			7.973453761	9.748950708								2021/7/21 7:22			15.52416651	20.40816287
2021/8/8 8:10			14.73665292	9.63081859								2021/7/21 7:23			13.6894356	25.53191075
2021/8/8 8:11			7.255139074	8.1300817								2021/7/21 7:24			11.80033408	11.90476199
2021/8/8 8:12			9.750209415	7.125890672								2021/7/21 7:25			8.535127288	8.529133523
2021/8/8 8:13			13.7905192	6.880960345								2021/7/21 7:26	6.607929224	6.615215217
2021/8/8 8:14			13.0094787	12.77956739								2021/7/21 7:27			8.426965863	8.426965863
2021/8/8 8:15			9.146341543	13.6674249								2021/7/21 7:28			7.936535878	7.931560243
2021/8/8 8:16			7.786830021	7.786830021								2021/7/21 7:29			10.18947694	15.22842617
2021/8/8 8:17			7.815874354	7.485966411								2021/7/21 7:30			6.362672438	6.02671962
2021/8/8 8:18			12.43417224	7.490928597								2021/7/21 7:31			13.46938725	13.48484834
2021/8/8 8:19			21.42038714	7.049366172								2021/7/21 7:32			6.767479566	6.771465881
2021/8/8 8:20			16.71309121	7.580909135								2021/7/21 7:33			11.29943515	14.74201585
2021/8/8 8:21			22.33025677	8.450704339								2021/7/21 7:34			8.064516584	8.620689608
2021/8/8 8:22			13.00967213	7.326182245								2021/7/21 7:35			4.894084492	5.040291396
2021/8/8 8:23			19.36773767	7.017543703								2021/7/21 7:36			5.49665392	27.27272964
2021/8/8 8:24			14.5631072	10.83032498								2021/7/21 7:37			4.125465126	4.702320758
2021/8/8 8:25			9.360374638	7.594936617								2021/7/21 7:38			3.843095195	3.841643366
2021/8/8 8:26			13.36527794	8.218268742								2021/7/21 7:39	4.112011803	4.437500524
2021/8/8 8:27			12.84396205	8.906003051								2021/7/21 7:40	4.479348154	4.799226823
2021/8/8 8:28			9.012991899	9.771986424								2021/7/21 7:41	3.5252643	4.751478689
2021/8/8 8:29			12.38046725	7.832898328								2021/7/21 7:42	3.778631194	3.779842901
2021/8/8 8:30			15.11335092	7.518796975								2021/7/21 7:43	3.995530967	3.991663611
2021/8/8 8:31			15.62500132	6.825938596								2021/7/21 7:44	3.616636495	3.618817869
2021/8/8 8:32			11.16332101	7.511692946								2021/7/21 7:45	3.832782477	3.8352325
2021/8/8 8:33			9.063443613	6.798245577								2021/7/21 7:46			3.858520971	15.03759485
2021/8/8 8:34			16.21621705	7.9893478								2021/7/21 7:47			6.557376981	8.232770855
2021/8/8 8:35			19.54397285	7.445731918								2021/7/21 7:48			11.04972411	13.22823163
2021/8/8 8:36			8.562532484	8.557234406								2021/7/21 7:49			9.302325169	9.302325169
2021/8/8 8:37			9.803921752	12.82197617								2021/7/21 7:50			7.177033378	7.177033378
2021/8/8 8:38			14.52784463	19.10828107								2021/7/21 7:51			13.2459033	27.8543734
2021/8/8 8:39			15.70680754	15.32689564								2021/7/21 7:52			16.41737425	26.97296752
2021/8/8 8:40			8.75912421	9.471480488								2021/7/21 7:53			14.38848895	31.74603399
2021/8/8 8:41			7.07547208	6.633444533								2021/7/21 7:54			13.65330855	16.8539306
2021/8/8 8:42			7.434944519	7.398374633								2021/7/21 7:55			10.67568619	23.56731937
2021/8/8 8:43			7.874503843	7.604562866								2021/7/21 7:56			17.1919782	21.201414
2021/8/8 8:44			15.03759485	8.995502146								2021/7/21 7:57			16.53206162	27.52293795
2021/8/8 8:45			15.89447895	7.151370387								2021/7/21 7:58			17.34162088	33.51954486
2021/8/8 8:46												2021/7/21 7:59			17.64705833	27.03580671
2021/8/8 8:47			19.76983986	7.614213087								2021/7/21 8:00			19.35483931	20.40816287
2021/8/8 8:48			14.52394655	6.718925101								2021/7/21 8:01			16.94915273	17.19550645
2021/8/8 8:49			8.797654353	8.784772545								2021/7/21 8:02			9.44881904	21.39044179
2021/8/8 8:50			10.69279446	11.27596689								2021/7/21 8:03			9.538950773	24.75078909
2021/8/8 8:51			10.49424092	8.498583638								2021/7/21 8:04			16.12949939	20.54794467
2021/8/8 8:52			9.090908565	9.009740148								2021/7/21 8:05			13.68516326	16.43835573
2021/8/8 8:53			8.379888447	8.098360827								2021/7/21 8:06			10.5633806	10.58201044
2021/8/8 8:54			9.040652363	8.620689608								2021/7/21 8:07	9.661835689	9.661835689
2021/8/8 8:55			8.41514713	7.439702107								2021/7/21 8:08	8.328452567	8.322799924
2021/8/8 8:56			13.67610912	6.722859841								2021/7/21 8:09	7.361963104	7.361963104
2021/8/8 8:57			18.63354159	6.880734111								2021/7/21 8:10	7.361963535	7.361963104
2021/8/8 8:58			13.9534893	8.85034653								2021/7/21 8:11	6.749156457	6.749156095
2021/8/8 8:59			14.28571331	14.07033561								2021/7/21 8:12	7.326007275	7.326007701
2021/8/8 9:00			12.39669382	7.875114198								2021/7/21 8:13			6.880733734	7.107848607
2021/8/8 9:01			21.8193359	7.973425599								2021/7/21 8:14			7.194244884	7.712348532
2021/8/8 9:02			23.25581034	7.684587592								2021/7/21 8:15			7.255139074	7.263922317
2021/8/8 9:03			17.7005007	10.36297215								2021/7/21 8:16	7.050528995	7.050528995
2021/8/8 9:04			11.7878189	8.627118776								2021/7/21 8:17	9.880546731	9.87031534
2021/8/8 9:05			10.56081233	9.801479355								2021/7/21 8:18			13.72997748	13.80943291
2021/8/8 9:06			8.264462549	7.453416414								2021/7/21 8:19			8.344923438	13.63889949
2021/8/8 9:07			11.7647061	8.571428571								2021/7/21 8:20			6.332070033	20.55166737
2021/8/8 9:08			11.11111091	6.952491601								2021/7/21 8:21			6.764374383	6.764374019
2021/8/8 9:09			7.237635739	6.795017046								2021/7/21 8:22			6.1061547	6.718924742
2021/8/8 9:10			13.06115093	11.6179049								2021/7/21 8:23			4.680187145	4.680187319
2021/8/8 9:11			11.89312677	11.8806068								2021/7/21 8:24	4.320462882	4.318950725
2021/8/8 9:12			9.18126657	8.928571707								2021/7/21 8:25	4.449902664	4.451589781
2021/8/8 9:13			8.639313416	8.63309317								2021/7/21 8:26	4.421518154	4.421517999
2021/8/8 9:14			8.152173765	8.676966004								2021/7/21 8:27	4.261668561	4.261668561
2021/8/8 9:15			12.35942688	11.92880102								2021/7/21 8:28	4.235805652	4.23580558
2021/8/8 9:16			15.39281329	6.666666667								2021/7/21 8:29	4.302457137	4.304056651
2021/8/8 9:17			23.34630194	7.874015374								2021/7/21 8:30	4.137931034	4.135079326
2021/8/8 9:18			10.83032498	14.11667634								2021/7/21 8:31	4.165365449	4.165333331
2021/8/8 9:19			12.69716678	8.797653738								2021/7/21 8:32	4.039147048	4.039147048
2021/8/8 9:20			14.63414498	16.50696959								2021/7/21 8:33			4.375749793	7.272727273
2021/8/8 9:21			15.50387643	17.24152277								2021/7/21 8:34			3.771643666	3.77629621
2021/8/8 9:22			12.81326652	12.32032883								2021/7/21 8:35	6.944810029	6.944810274
2021/8/8 9:23			9.538950773	8.350831578								2021/7/21 8:36			8.152715837	8.340900834
2021/8/8 9:24			10.43478261	8.042895401								2021/7/21 8:37			9.631438596	9.921936195
2021/8/8 9:25			20.47781357	7.109005093								2021/7/21 8:38			10.41666625	10.43478261
2021/8/8 9:26			22.14022109	8.130081175								2021/7/21 8:39			14.35406758	13.78496254
2021/8/8 9:27			23.71541529	7.398375068								2021/7/21 8:40			13.68345508	28.84614829
2021/8/8 9:28			20.14804536	8.075370308								2021/7/21 8:41			19.93905676	18.75000112
2021/8/8 9:29			12.82051198	9.009009215								2021/7/21 8:42			15.11334911	18.27707662
2021/8/8 9:30			7.09219855	6.896551875								2021/7/21 8:43			16.99716613	33.33333215
2021/8/8 9:31			9.125480827	9.03614476								2021/7/21 8:44			18.98734269	14.38848895
2021/8/8 9:32			17.47172845	6.565054469								2021/7/21 8:45			18.18782962	19.9335533
2021/8/8 9:33			28.8461549	7.594936617								2021/7/21 8:46			19.90318053	27.12647925
2021/8/8 9:34			8.108108526	7.838044495								2021/7/21 8:47			20.33898437	12.19165114
2021/8/8 9:35			7.874015374	11.24605144								2021/7/21 8:48			20.33898437	14.35406758
2021/8/8 9:36			11.09364302	7.682773327								2021/7/21 8:49			19.73684235	21.12675943
2021/8/8 9:37			18.69158856	8.275862069								2021/7/21 8:50			11.20496091	15.58441404
2021/8/8 9:38			13.6674249	8.168916669								2021/7/21 8:51			17.52665271	25.64102397
2021/8/8 9:39			12.39669505	9.884678468								2021/7/21 8:52			21.01582789	9.090908565
2021/8/8 9:40			15.39583586	15.39583672								2021/7/21 8:53			20.47781357	8.670520733
2021/8/8 9:41			19.51265914	19.70703663								2021/7/21 8:54			21.46697513	5.331715892
2021/8/8 9:42			27.21102522	6.795017046								2021/7/21 8:55			14.67027774	26.84577034
2021/8/8 9:43			24.89626714	7.566204451								2021/7/21 8:56			14.42307745	17.59530871
2021/8/8 9:44			22.64150862	9.248009139								2021/7/21 8:57			18.1819854	20.71301266
2021/8/8 9:45			20.40816287	7.528230614								2021/7/21 8:58			15.97895059	28.70813843
												2021/7/21 8:59			16.71309121	17.0940183
												2021/7/21 9:00			16.3531444	26.54867548
												2021/7/21 9:01			12.63157895	13.39292381
												2021/7/21 9:02	8.888966926	8.895600489
												2021/7/21 9:03			9.980089422	13.60544265
												2021/7/21 9:04	8.012557934	7.772020457
												2021/7/21 9:05	6.230590142	6.230590142
												2021/7/21 9:06			6.217616826	8.595407377
												2021/7/21 9:07	5.27240768	5.27240768
												2021/7/21 9:08			5.2816903	5.281690079
												2021/7/21 9:09			5.249343911	5.195276442
												2021/7/21 9:10	5.143638264	5.159071528
												2021/7/21 9:11			5.128205003	5.128205212
												2021/7/21 9:12			5.422690605	17.09401598
												2021/7/21 9:13			4.415011143	4.415010988
												2021/7/21 9:14			4.177244268	4.181527874
												2021/7/21 9:15			3.872825183	3.87282512
												2021/7/21 9:16	3.590664265	3.590664265
												2021/7/21 9:17			3.907348612	3.907348612
												2021/7/21 9:18	3.694418994	3.694418994
												2021/7/21 9:19			3.575021697	3.575109241
												2021/7/21 9:20			8.823529783	8.823529164
												2021/7/21 9:21			10.98901091	16.4384802
												2021/7/21 9:22			15.79122358	15.77005941
												2021/7/21 9:23			7.45592129	7.460198342
												2021/7/21 9:24			12.15757201	10.22146528
												2021/7/21 9:25			12.54029445	13.98601411
												2021/7/21 9:26			12.29508168	15.35340377
												2021/7/21 9:27			11.29943515	21.27686199
												2021/7/21 9:28			6.382617768	6.382617599
												2021/7/21 9:29			6.086186711	6.080008862
												2021/7/21 9:30			6.349206157	5.869131884
												2021/7/21 9:31			8.561309541	9.132515337
												2021/7/21 9:32			6.644518469	6.644518118
												2021/7/21 9:33			5.244755219	5.244755219
												2021/7/21 9:34	4.834810696	4.83870964
												2021/7/21 9:35	4.3929892	4.3929892
												2021/7/21 9:36	4.227337427	4.225730888
												2021/7/21 9:37	4.497751073	4.497751073
												2021/7/21 9:38	4.535170787	4.535170705
												2021/7/21 9:39			4.608294938	9.598706748
												2021/7/21 9:40			4.819277182	4.819276998
												2021/7/21 9:41			8.253094932	8.253094932
												2021/7/21 9:42			12.65822846	10.30976546
												2021/7/21 9:43			15.85539509	16.39344117
												2021/7/21 9:44			11.1731846	12.21995846
												2021/7/21 9:45			14.21800938	13.5104363
												2021/7/21 9:46			8.28729308	8.460193148
												2021/7/21 9:47			8.130081175	16.08584714
												2021/7/21 9:48			6.037983378	6.035051138
												2021/7/21 9:49			12.69663133	24.09638314
												2021/7/21 9:50			5.067567502	5.067567502
												2021/7/21 9:51			8.64553307	12.71186369
												2021/7/21 9:52			11.97314396	10.7949629
												2021/7/21 9:53			7.168458879	7.177033378
												2021/7/21 9:54			9.802616152	19.86754979
												2021/7/21 9:55			13.45291468	15.98098973
												2021/7/21 9:56			8.044066206	11.19403057
												2021/7/21 9:57			9.66788532	16.43835788
												2021/7/21 9:58			7.741935484	7.398273614
												2021/7/21 9:59			5.244755219	5.240174542
												2021/7/21 10:00	4.615384615	4.611837136
